# Supplementary material for: 2′-Methyl­pyrazolo[4′,3′:16,17]androst-5-en-3β-ol
Source: Acta Crystallogr Sect E Struct Rep Online. 2009 May 29;65(Pt 6):o1436. doi: 10.1107/S1600536809019539 (PMC2969823; doi:10.1107/S1600536809019539)
Supplement: Supplementary file 1 [file e-65-o1436-sup1.cif]

##############################################################################
###                                                                        ###
###        Electronic paper (Acta Crystallographica Section E)             ###
###                                                                        ###
##############################################################################
#                                                                            #
# This CIF contains the data in a paper accepted for publication in Acta     #
# Crystallographica Section E. It conforms to the requirements of Notes      #
# for Authors for Section E, and has been peer reviewed under the auspices   #
# of the IUCr Commission on Journals.                                        #
#                                                                            #
# Full details of the Crystallographic Information File format               #
# are given in the paper "The Crystallographic Information File (CIF):       #
# a New Standard Archive File for Crystallography" by S. R. Hall, F. H.      #
# Allen and I. D. Brown [Acta Cryst. (1991), A47, 655-685].                  #
#                                                                            #
# The current version of the core CIF dictionary is obtainable from          #
# ftp://ftp.iucr.org/pub/cif_core.dic. The current version number is 2.4.    #
#                                                                            #
# Software is freely available for graphical display of the structure(s) in  #
# this CIF.  For information consult the CIF home page http://www.iucr.org/  #
# cif/home.html                                                              #
#                                                                            #
# This file may be used for bona fide research purposes within the           #
# scientific community so long as proper attribution is given to the journal # 
# article from which it was obtained.                                        #
#                                                                            #
##############################################################################
                                             
data_global
_audit_creation_method     'form.cif (version 2.0)'
_journal_data_validation_number     ?
_journal_date_recd_electronic     2009-05-15
_journal_date_accepted     2009-05-22
_journal_name_full     'Acta Crystallographica, Section E'
_journal_year     2009
_journal_volume     65
_journal_issue      6
_journal_page_first     o1436
_journal_page_last     o1436
_journal_paper_category     QO
_journal_coeditor_code     RK2148
_publ_contact_author_name     'Ying Chen'
_publ_contact_author_address
;
Department of Medicinal Chemistry,
School of Pharmacy,
Fudan University,
138 Yixueyuan Road, Shanghai, 200032,
China.
;
_publ_contact_author_email     yingchen71@fudan.edu.cn
_publ_contact_author_fax     '+86 21 54237563'
_publ_contact_author_phone     '+86 21 54237563'
_publ_section_title
;
2'-Methylpyrazolo[4',3':16,17]androst-5-en-3\b-ol
;
loop_
    _publ_author_name
    _publ_author_address
    'Zheng, Hu-ling'
;
Department of Medicinal Chemistry
School of Pharmacy
Fudan University
138 Yixueyuan Road Shanghai 200032
People's Republic of China
;
    'Xia, Peng'
;
Department of Medicinal Chemistry
School of Pharmacy
Fudan University
138 Yixueyuan Road Shanghai 200032
People's Republic of China
;
    'Chen, Ying'
;
Department of Medicinal Chemistry
School of Pharmacy
Fudan University
138 Yixueyuan Road Shanghai 200032
People's Republic of China
;
data_I
_audit_creation_method     SHELXL97
_chemical_name_systematic
;
2'-Methylpyrazolo[4',3':16,17]androst-5-en-3\b-ol
;
_chemical_name_common     ?
_chemical_formula_moiety     'C21 H30 N2 O'
_chemical_formula_sum     'C21 H30 N2 O'
_chemical_formula_iupac     'C21 H30 N2 O'
_chemical_formula_weight     326.47
_chemical_melting_point     ?
_symmetry_cell_setting     orthorhombic
_symmetry_space_group_name_H-M     'P 21 21 2'
_symmetry_space_group_name_Hall     'P 2 2ab'
loop_
    _symmetry_equiv_pos_as_xyz
    'x, y, z'
    '-x, -y, z'
    'x+1/2, -y+1/2, -z'
    '-x+1/2, y+1/2, -z'
_cell_length_a     11.779(4)
_cell_length_b     27.996(10)
_cell_length_c     6.361(2)
_cell_angle_alpha     90.00
_cell_angle_beta     90.00
_cell_angle_gamma     90.00
_cell_volume     2097.6(12)
_cell_formula_units_Z     4
_cell_measurement_reflns_used     985
_cell_measurement_theta_min     2.259
_cell_measurement_theta_max     21.276
_cell_measurement_temperature     293(2)
_exptl_crystal_description     'column'
_exptl_crystal_colour     'colourless'
_exptl_crystal_size_max     0.20
_exptl_crystal_size_mid     0.10
_exptl_crystal_size_min     0.08
_exptl_crystal_density_diffrn     1.034
_exptl_crystal_density_meas     ?
_exptl_crystal_density_method     'not measured'
_exptl_crystal_F_000     712
_exptl_absorpt_coefficient_mu     0.063
_exptl_absorpt_correction_type     'multi-scan'
_exptl_absorpt_process_details     '(SADABS; Sheldrick, 1996)'
_exptl_absorpt_correction_T_min     0.9875
_exptl_absorpt_correction_T_max     0.9950
_exptl_special_details
;
 Compound contains disordered unassigned solvent (tetrahydrofuran), which was
 SQEEZED with program <i>PLATON</i> (Spek, 2003). Solvent is not contained in
 chemical formula and quantities derived thereof.
 Informations on the SQUEEZE procedure are given subsequently.
;
_diffrn_ambient_temperature     293(2)
_diffrn_radiation_type     MoK\a
_diffrn_radiation_wavelength     0.71073
_diffrn_radiation_source     'fine-focus sealed tube'
_diffrn_radiation_monochromator     graphite
_diffrn_measurement_device_type     'Bruker SMART CCD area-detector'
_diffrn_measurement_method     '\f and \w'
_diffrn_detector_area_resol_mean     ?
_diffrn_reflns_number     10038
_diffrn_reflns_av_R_equivalents     0.0887
_diffrn_reflns_av_sigmaI/netI     0.0638
_diffrn_reflns_theta_min     1.45
_diffrn_reflns_theta_max     27.06
_diffrn_reflns_theta_full     27.06
_diffrn_measured_fraction_theta_max     0.989
_diffrn_measured_fraction_theta_full     0.989
_diffrn_reflns_limit_h_min     -11
_diffrn_reflns_limit_h_max     15
_diffrn_reflns_limit_k_min     -35
_diffrn_reflns_limit_k_max     27
_diffrn_reflns_limit_l_min     -8
_diffrn_reflns_limit_l_max     8
_diffrn_standards_number     ?
_diffrn_standards_interval_count     ?
_diffrn_standards_interval_time     ?
_diffrn_standards_decay_%     ?
_refine_special_details
;
 Refinement of <i>F</i>^2^ against ALL reflections. The weighted
 <i>R</i>-factor <i>wR</i> and goodness of fit <i>S</i> are based on
 <i>F</i>^2^, conventional <i>R</i>-factors <i>R</i> are based on <i>F</i>,
 with <i>F</i> set to zero for negative <i>F</i>^2^. The threshold expression
 of <i>F</i>^2^ > \s(<i>F</i>^2^) is used only for calculating
 <i>R</i>-factors(gt) <i>etc</i>. and is not relevant to the choice of
 reflections for refinement. <i>R</i>-factors based on <i>F</i>^2^ are
 statistically about twice as large as those based on <i>F</i>, and
 <i>R</i>-factors based on ALL data will be even larger.
;
_reflns_number_total     2633
_reflns_number_gt     1670
_reflns_threshold_expression     I>2\s(I)
_refine_ls_structure_factor_coef     Fsqd
_refine_ls_matrix_type     full
_refine_ls_R_factor_all     0.0908
_refine_ls_R_factor_gt     0.0650
_refine_ls_wR_factor_gt     0.1689
_refine_ls_wR_factor_ref     0.1781
_refine_ls_goodness_of_fit_ref     0.988
_refine_ls_restrained_S_all     0.988
_refine_ls_number_reflns     2633
_refine_ls_number_parameters     224
_refine_ls_number_restraints     0
_refine_ls_hydrogen_treatment     mixed
_refine_ls_weighting_scheme     calc
_refine_ls_weighting_details
                  'calc w=1/[\s^2^(Fo^2^)+(0.097P)^2^] where P=(Fo^2^+2Fc^2^)/3'
_atom_sites_solution_hydrogens     geom
_atom_sites_solution_primary     direct
_atom_sites_solution_secondary     difmap
_refine_ls_shift/su_max     0.000
_refine_ls_shift/su_mean     0.000
_refine_diff_density_max     0.264
_refine_diff_density_min     -0.148
_refine_ls_extinction_method     none
_refine_ls_extinction_coef     ?
_refine_ls_abs_structure_details     'Flack (1983)'
_refine_ls_abs_structure_Flack     0(10)
loop_
    _atom_type_symbol
    _atom_type_description
    _atom_type_scat_dispersion_real
    _atom_type_scat_dispersion_imag
    _atom_type_scat_source
    'C' 'C' 0.0033 0.0000
                         'International Tables Vol C Tables 4.2.6.8 and 6.1.1.4'
    'H' 'H' 0.0000 0.0000
                         'International Tables Vol C Tables 4.2.6.8 and 6.1.1.4'
    'N' 'N' 0.0061 0.0000
                         'International Tables Vol C Tables 4.2.6.8 and 6.1.1.4'
    'O' 'O' 0.0106 0.0000
                         'International Tables Vol C Tables 4.2.6.8 and 6.1.1.4'
_computing_data_collection     'SMART (Bruker, 2000)'
_computing_cell_refinement     'SAINT (Bruker, 2000)'
_computing_data_reduction     'SAINT (Bruker, 2000)'
_computing_structure_solution     'SHELXS97 (Sheldrick, 2008)'
_computing_structure_refinement     'SHELXL97 (Sheldrick, 2008)'
_computing_molecular_graphics     'SHELXTL (Sheldrick, 2008)'
_computing_publication_material     'SHELXTL (Sheldrick, 2008)'
loop_
    _atom_site_type_symbol
    _atom_site_label
    _atom_site_fract_x
    _atom_site_fract_y
    _atom_site_fract_z
    _atom_site_U_iso_or_equiv
    _atom_site_adp_type
    _atom_site_calc_flag
    _atom_site_refinement_flags
    _atom_site_occupancy
    _atom_site_disorder_assembly
    _atom_site_disorder_group
    O O1 0.8092(3) 0.49975(10) 0.3404(5) 0.0957(11) Uani d . 1 . .
    H H1 0.809(4) 0.5288(17) 0.261(10) 0.114(16) Uiso d . 1 . .
    N N1 0.7846(3) 0.11087(10) -0.1171(5) 0.0720(9) Uani d . 1 . .
    N N2 0.7158(4) 0.07461(12) -0.0492(6) 0.0859(11) Uani d . 1 . .
    C C1 0.8428(4) 0.38834(12) 0.0088(6) 0.0682(10) Uani d . 1 . .
    H H1A 0.8983 0.3797 -0.0973 0.082 Uiso calc R 1 . .
    H H1B 0.7686 0.3884 -0.0573 0.082 Uiso calc R 1 . .
    C C2 0.8696(4) 0.43932(13) 0.0914(7) 0.0774(12) Uani d . 1 . .
    H H2A 0.9455 0.4400 0.1503 0.093 Uiso calc R 1 . .
    H H2B 0.8667 0.4619 -0.0241 0.093 Uiso calc R 1 . .
    C C3 0.7851(4) 0.45347(13) 0.2566(7) 0.0740(11) Uani d . 1 . .
    H H3 0.7090 0.4537 0.1945 0.089 Uiso calc R 1 . .
    C C4 0.7871(4) 0.41834(13) 0.4390(7) 0.0746(11) Uani d . 1 . .
    H H4A 0.8602 0.4200 0.5089 0.090 Uiso calc R 1 . .
    H H4B 0.7290 0.4271 0.5401 0.090 Uiso calc R 1 . .
    C C5 0.7665(3) 0.36782(12) 0.3634(6) 0.0583(9) Uani d . 1 . .
    C C6 0.6856(3) 0.34023(13) 0.4488(6) 0.0674(10) Uani d . 1 . .
    H H6 0.6389 0.3540 0.5500 0.081 Uiso calc R 1 . .
    C C7 0.6648(3) 0.28952(13) 0.3943(6) 0.0613(9) Uani d . 1 . .
    H H7A 0.5958 0.2873 0.3118 0.074 Uiso calc R 1 . .
    H H7B 0.6536 0.2714 0.5225 0.074 Uiso calc R 1 . .
    C C8 0.7623(3) 0.26762(10) 0.2707(5) 0.0482(8) Uani d . 1 . .
    H H8 0.8270 0.2627 0.3650 0.058 Uiso calc R 1 . .
    C C9 0.7973(3) 0.30251(11) 0.0934(5) 0.0496(8) Uani d . 1 . .
    H H9 0.7269 0.3110 0.0204 0.060 Uiso calc R 1 . .
    C C10 0.8443(3) 0.35012(11) 0.1862(5) 0.0513(8) Uani d . 1 . .
    C C11 0.8757(3) 0.28075(12) -0.0755(6) 0.0610(9) Uani d . 1 . .
    H H11A 0.8766 0.3019 -0.1963 0.073 Uiso calc R 1 . .
    H H11B 0.9523 0.2795 -0.0199 0.073 Uiso calc R 1 . .
    C C12 0.8425(3) 0.23078(12) -0.1496(5) 0.0578(9) Uani d . 1 . .
    H H12A 0.9017 0.2181 -0.2396 0.069 Uiso calc R 1 . .
    H H12B 0.7730 0.2325 -0.2309 0.069 Uiso calc R 1 . .
    C C13 0.8252(3) 0.19741(12) 0.0396(5) 0.0508(8) Uani d . 1 . .
    C C14 0.7296(3) 0.22009(12) 0.1721(5) 0.0497(8) Uani d . 1 . .
    H H14 0.6698 0.2279 0.0707 0.060 Uiso calc R 1 . .
    C C15 0.6785(3) 0.17936(12) 0.3103(6) 0.0609(10) Uani d . 1 . .
    H H15A 0.7204 0.1751 0.4403 0.073 Uiso calc R 1 . .
    H H15B 0.5989 0.1848 0.3415 0.073 Uiso calc R 1 . .
    C C16 0.6951(3) 0.13810(12) 0.1623(6) 0.0619(9) Uani d . 1 . .
    C C17 0.7721(3) 0.14936(12) 0.0079(6) 0.0598(9) Uani d . 1 . .
    C C18 0.9367(3) 0.19017(13) 0.1615(7) 0.0654(10) Uani d . 1 . .
    H H18A 0.9213 0.1735 0.2904 0.098 Uiso calc R 1 . .
    H H18B 0.9698 0.2207 0.1925 0.098 Uiso calc R 1 . .
    H H18C 0.9885 0.1718 0.0777 0.098 Uiso calc R 1 . .
    C C19 0.9641(3) 0.34398(13) 0.2742(7) 0.0667(10) Uani d . 1 . .
    H H19A 0.9652 0.3175 0.3703 0.100 Uiso calc R 1 . .
    H H19B 0.9862 0.3726 0.3466 0.100 Uiso calc R 1 . .
    H H19C 1.0160 0.3379 0.1609 0.100 Uiso calc R 1 . .
    C C20 0.6632(4) 0.09124(14) 0.1184(8) 0.0744(11) Uani d . 1 . .
    H H20 0.6113 0.0738 0.1975 0.089 Uiso calc R 1 . .
    C C21 0.8604(5) 0.10396(15) -0.2928(8) 0.0969(16) Uani d . 1 . .
    H H21A 0.9134 0.1300 -0.2991 0.145 Uiso calc R 1 . .
    H H21B 0.8173 0.1028 -0.4207 0.145 Uiso calc R 1 . .
    H H21C 0.9010 0.0745 -0.2753 0.145 Uiso calc R 1 . .
loop_
    _atom_site_aniso_label
    _atom_site_aniso_U_11
    _atom_site_aniso_U_22
    _atom_site_aniso_U_33
    _atom_site_aniso_U_12
    _atom_site_aniso_U_13
    _atom_site_aniso_U_23
    O1 0.149(3) 0.0445(15) 0.094(2) 0.0112(17) -0.004(2) 0.0059(15)
    N1 0.106(2) 0.0424(17) 0.067(2) 0.0002(17) 0.002(2) 0.0005(14)
    N2 0.128(3) 0.0485(19) 0.081(3) -0.006(2) -0.010(2) 0.0001(17)
    C1 0.094(3) 0.053(2) 0.058(2) -0.0022(19) 0.001(2) 0.0149(17)
    C2 0.117(3) 0.051(2) 0.065(3) 0.000(2) 0.002(2) 0.0167(18)
    C3 0.103(3) 0.049(2) 0.070(3) 0.014(2) 0.002(2) 0.0118(18)
    C4 0.107(3) 0.051(2) 0.066(3) 0.007(2) 0.007(2) 0.0039(18)
    C5 0.077(2) 0.052(2) 0.0456(19) 0.0034(18) 0.0003(18) 0.0079(15)
    C6 0.079(2) 0.063(2) 0.061(2) 0.0153(19) 0.0104(19) 0.0022(18)
    C7 0.0549(18) 0.062(2) 0.067(2) -0.0033(16) 0.0072(17) 0.0038(17)
    C8 0.0528(17) 0.0477(18) 0.0443(18) 0.0005(13) 0.0003(15) 0.0059(13)
    C9 0.0541(17) 0.0499(18) 0.0448(19) -0.0011(14) -0.0031(14) 0.0082(14)
    C10 0.0623(19) 0.0460(18) 0.046(2) -0.0007(15) 0.0033(15) 0.0095(14)
    C11 0.075(2) 0.059(2) 0.049(2) -0.0049(18) 0.0132(17) 0.0069(16)
    C12 0.068(2) 0.062(2) 0.043(2) 0.0023(16) 0.0073(17) 0.0037(15)
    C13 0.0562(17) 0.0490(19) 0.0472(19) 0.0049(15) 0.0012(14) 0.0024(14)
    C14 0.0499(17) 0.0526(18) 0.0466(19) -0.0060(15) -0.0022(14) 0.0063(14)
    C15 0.066(2) 0.056(2) 0.060(2) -0.0136(16) 0.0087(17) 0.0066(17)
    C16 0.068(2) 0.047(2) 0.071(3) -0.0079(16) -0.0052(19) 0.0035(17)
    C17 0.070(2) 0.052(2) 0.057(2) -0.0006(17) -0.0049(19) 0.0013(16)
    C18 0.0574(19) 0.066(2) 0.073(3) 0.0055(17) -0.0036(18) 0.008(2)
    C19 0.063(2) 0.065(2) 0.072(3) -0.0086(18) -0.0060(19) 0.0068(19)
    C20 0.086(3) 0.058(2) 0.079(3) -0.013(2) -0.008(2) 0.013(2)
    C21 0.159(4) 0.061(3) 0.071(3) 0.004(3) 0.025(3) -0.004(2)
_geom_special_details
;
 All s.u.'s (except the s.u. in the dihedral angle between two l.s. planes)
 are estimated using the full covariance matrix. The cell s.u.'s are taken
 into account individually in the estimation of s.u.'s in distances, angles
 and torsion angles; correlations between s.u.'s in cell parameters are only
 used when they are defined by crystal symmetry. An approximate (isotropic)
 treatment of cell s.u.'s is used for estimating s.u.'s involving l.s. planes.
;
loop_
    _geom_bond_atom_site_label_1
    _geom_bond_atom_site_label_2
    _geom_bond_site_symmetry_2
    _geom_bond_distance
    _geom_bond_publ_flag
    O1 C3 . 1.429(5) ?
    O1 H1 . 0.96(5) ?
    N1 C17 . 1.347(5) ?
    N1 N2 . 1.369(5) ?
    N1 C21 . 1.443(6) ?
    N2 C20 . 1.317(6) ?
    C1 C2 . 1.553(5) ?
    C1 C10 . 1.555(4) ?
    C1 H1A . 0.9700 ?
    C1 H1B . 0.9700 ?
    C2 C3 . 1.501(6) ?
    C2 H2A . 0.9700 ?
    C2 H2B . 0.9700 ?
    C3 C4 . 1.521(6) ?
    C3 H3 . 0.9800 ?
    C4 C5 . 1.513(5) ?
    C4 H4A . 0.9700 ?
    C4 H4B . 0.9700 ?
    C5 C6 . 1.341(5) ?
    C5 C10 . 1.535(5) ?
    C6 C7 . 1.482(5) ?
    C6 H6 . 0.9300 ?
    C7 C8 . 1.520(5) ?
    C7 H7A . 0.9700 ?
    C7 H7B . 0.9700 ?
    C8 C14 . 1.521(4) ?
    C8 C9 . 1.548(4) ?
    C8 H8 . 0.9800 ?
    C9 C11 . 1.542(5) ?
    C9 C10 . 1.559(5) ?
    C9 H9 . 0.9800 ?
    C10 C19 . 1.527(5) ?
    C11 C12 . 1.527(5) ?
    C11 H11A . 0.9700 ?
    C11 H11B . 0.9700 ?
    C12 C13 . 1.537(5) ?
    C12 H12A . 0.9700 ?
    C12 H12B . 0.9700 ?
    C13 C17 . 1.497(5) ?
    C13 C18 . 1.538(5) ?
    C13 C14 . 1.543(4) ?
    C14 C15 . 1.560(4) ?
    C14 H14 . 0.9800 ?
    C15 C16 . 1.503(5) ?
    C15 H15A . 0.9700 ?
    C15 H15B . 0.9700 ?
    C16 C17 . 1.374(5) ?
    C16 C20 . 1.393(5) ?
    C18 H18A . 0.9600 ?
    C18 H18B . 0.9600 ?
    C18 H18C . 0.9600 ?
    C19 H19A . 0.9600 ?
    C19 H19B . 0.9600 ?
    C19 H19C . 0.9600 ?
    C20 H20 . 0.9300 ?
    C21 H21A . 0.9600 ?
    C21 H21B . 0.9600 ?
    C21 H21C . 0.9600 ?
loop_
    _geom_angle_atom_site_label_1
    _geom_angle_atom_site_label_2
    _geom_angle_atom_site_label_3
    _geom_angle_site_symmetry_1
    _geom_angle_site_symmetry_3
    _geom_angle
    _geom_angle_publ_flag
    C3 O1 H1 . . 125(3) ?
    C17 N1 N2 . . 110.0(3) ?
    C17 N1 C21 . . 129.2(3) ?
    N2 N1 C21 . . 120.7(3) ?
    C20 N2 N1 . . 105.8(3) ?
    C2 C1 C10 . . 112.6(3) ?
    C2 C1 H1A . . 109.1 ?
    C10 C1 H1A . . 109.1 ?
    C2 C1 H1B . . 109.1 ?
    C10 C1 H1B . . 109.1 ?
    H1A C1 H1B . . 107.8 ?
    C3 C2 C1 . . 110.2(3) ?
    C3 C2 H2A . . 109.6 ?
    C1 C2 H2A . . 109.6 ?
    C3 C2 H2B . . 109.6 ?
    C1 C2 H2B . . 109.6 ?
    H2A C2 H2B . . 108.1 ?
    O1 C3 C2 . . 111.6(3) ?
    O1 C3 C4 . . 107.4(4) ?
    C2 C3 C4 . . 110.7(3) ?
    O1 C3 H3 . . 109.0 ?
    C2 C3 H3 . . 109.0 ?
    C4 C3 H3 . . 109.0 ?
    C5 C4 C3 . . 111.1(3) ?
    C5 C4 H4A . . 109.4 ?
    C3 C4 H4A . . 109.4 ?
    C5 C4 H4B . . 109.4 ?
    C3 C4 H4B . . 109.4 ?
    H4A C4 H4B . . 108.0 ?
    C6 C5 C4 . . 121.6(3) ?
    C6 C5 C10 . . 122.4(3) ?
    C4 C5 C10 . . 116.0(3) ?
    C5 C6 C7 . . 125.1(3) ?
    C5 C6 H6 . . 117.5 ?
    C7 C6 H6 . . 117.5 ?
    C6 C7 C8 . . 112.5(3) ?
    C6 C7 H7A . . 109.1 ?
    C8 C7 H7A . . 109.1 ?
    C6 C7 H7B . . 109.1 ?
    C8 C7 H7B . . 109.1 ?
    H7A C7 H7B . . 107.8 ?
    C7 C8 C14 . . 112.0(3) ?
    C7 C8 C9 . . 108.9(3) ?
    C14 C8 C9 . . 108.6(3) ?
    C7 C8 H8 . . 109.1 ?
    C14 C8 H8 . . 109.1 ?
    C9 C8 H8 . . 109.1 ?
    C11 C9 C8 . . 114.7(3) ?
    C11 C9 C10 . . 112.9(3) ?
    C8 C9 C10 . . 111.0(3) ?
    C11 C9 H9 . . 105.8 ?
    C8 C9 H9 . . 105.8 ?
    C10 C9 H9 . . 105.8 ?
    C19 C10 C5 . . 108.6(3) ?
    C19 C10 C1 . . 110.7(3) ?
    C5 C10 C1 . . 107.7(3) ?
    C19 C10 C9 . . 111.7(3) ?
    C5 C10 C9 . . 110.0(3) ?
    C1 C10 C9 . . 108.0(3) ?
    C12 C11 C9 . . 115.1(3) ?
    C12 C11 H11A . . 108.5 ?
    C9 C11 H11A . . 108.5 ?
    C12 C11 H11B . . 108.5 ?
    C9 C11 H11B . . 108.5 ?
    H11A C11 H11B . . 107.5 ?
    C11 C12 C13 . . 110.4(3) ?
    C11 C12 H12A . . 109.6 ?
    C13 C12 H12A . . 109.6 ?
    C11 C12 H12B . . 109.6 ?
    C13 C12 H12B . . 109.6 ?
    H12A C12 H12B . . 108.1 ?
    C17 C13 C12 . . 119.7(3) ?
    C17 C13 C18 . . 107.8(3) ?
    C12 C13 C18 . . 111.2(3) ?
    C17 C13 C14 . . 97.9(3) ?
    C12 C13 C14 . . 105.9(3) ?
    C18 C13 C14 . . 113.7(3) ?
    C8 C14 C13 . . 113.6(2) ?
    C8 C14 C15 . . 120.3(3) ?
    C13 C14 C15 . . 106.8(3) ?
    C8 C14 H14 . . 104.9 ?
    C13 C14 H14 . . 104.9 ?
    C15 C14 H14 . . 104.9 ?
    C16 C15 C14 . . 99.1(3) ?
    C16 C15 H15A . . 111.9 ?
    C14 C15 H15A . . 111.9 ?
    C16 C15 H15B . . 111.9 ?
    C14 C15 H15B . . 111.9 ?
    H15A C15 H15B . . 109.6 ?
    C17 C16 C20 . . 104.5(4) ?
    C17 C16 C15 . . 110.9(3) ?
    C20 C16 C15 . . 144.6(4) ?
    N1 C17 C16 . . 108.1(3) ?
    N1 C17 C13 . . 138.8(4) ?
    C16 C17 C13 . . 112.7(3) ?
    C13 C18 H18A . . 109.5 ?
    C13 C18 H18B . . 109.5 ?
    H18A C18 H18B . . 109.5 ?
    C13 C18 H18C . . 109.5 ?
    H18A C18 H18C . . 109.5 ?
    H18B C18 H18C . . 109.5 ?
    C10 C19 H19A . . 109.5 ?
    C10 C19 H19B . . 109.5 ?
    H19A C19 H19B . . 109.5 ?
    C10 C19 H19C . . 109.5 ?
    H19A C19 H19C . . 109.5 ?
    H19B C19 H19C . . 109.5 ?
    N2 C20 C16 . . 111.6(4) ?
    N2 C20 H20 . . 124.2 ?
    C16 C20 H20 . . 124.2 ?
    N1 C21 H21A . . 109.5 ?
    N1 C21 H21B . . 109.5 ?
    H21A C21 H21B . . 109.5 ?
    N1 C21 H21C . . 109.5 ?
    H21A C21 H21C . . 109.5 ?
    H21B C21 H21C . . 109.5 ?
loop_
    _geom_hbond_atom_site_label_D
    _geom_hbond_atom_site_label_H
    _geom_hbond_atom_site_label_A
    _geom_hbond_site_symmetry_A
    _geom_hbond_distance_DH
    _geom_hbond_distance_HA
    _geom_hbond_distance_DA
    _geom_hbond_angle_DHA
    O1 H1 N2 4_655 0.96(5) 1.88(6) 2.813(5) 163(5)
