# Supplementary material for: 2′-Methyl­pyrazolo[4′,3′:16,17]androst-5-en-3β-ol
Source: Acta Crystallogr Sect E Struct Rep Online. 2009 May 29;65(Pt 6):o1436. doi: 10.1107/S1600536809019539 (PMC2969823; doi:10.1107/S1600536809019539)
Supplement: Supplementary file 2 [file e-65-o1436-Isup2.hkl]

# 
# h,k,l, Fc-squared, Fo-squared, sigma(Fo-squared) and status flag 
# 
data_I
_shelx_title '                                           f81114b in P2(1)2(1)2' 
_shelx_refln_list_code          4 
_shelx_F_calc_maximum      266.25 
_exptl_crystal_F_000       712.00 
_reflns_d_resolution_high  0.7811 
 
loop_ 
 _symmetry_equiv_pos_as_xyz 
 'x, y, z' 
 '-x, -y, z' 
 'x+1/2, -y+1/2, -z' 
 '-x+1/2, y+1/2, -z' 
 
_cell_length_a    11.7792 
_cell_length_b    27.9962 
_cell_length_c     6.3607 
_cell_angle_alpha  90.000 
_cell_angle_beta   90.000 
_cell_angle_gamma  90.000 
 
_shelx_F_squared_multiplier     1.000 
 
loop_ 
 _refln_index_h 
 _refln_index_k 
 _refln_index_l 
 _refln_F_squared_calc 
 _refln_F_squared_meas 
 _refln_F_squared_sigma 
 _refln_observed_status 
   2   0   0    70889.68    66902.85   2274.48 o 
   4   0   0      133.44      271.66     81.69 o 
   6   0   0     1227.20     1430.44    101.88 o 
   8   0   0      229.60      213.37      8.31 o 
  10   0   0       53.20       59.45      6.84 o 
  12   0   0        3.77        5.54      6.52 o 
   1   1   0     4538.33     4515.95      2.74 o 
   2   1   0     8345.58     7906.37    271.11 o 
   3   1   0     5727.16     5502.08    441.47 o 
   4   1   0      220.90      253.24     20.52 o 
   5   1   0     1555.09     1758.69     87.79 o 
   6   1   0       49.16       76.45      5.55 o 
   7   1   0       10.34        6.41      1.84 o 
   8   1   0        0.51        2.39      2.70 o 
   9   1   0        7.51       22.40      3.51 o 
  10   1   0      110.27      135.14      6.85 o 
  11   1   0        8.25       13.20      3.97 o 
  12   1   0       46.45       74.20      6.45 o 
  13   1   0        0.30        4.10      5.23 o 
  14   1   0        0.00        3.42     10.42 o 
   0   2   0    15005.46    17379.62      7.82 o 
   1   2   0       26.52       33.50      1.59 o 
   2   2   0       96.71        1.55     23.15 o 
   3   2   0      257.57      273.72     13.24 o 
   4   2   0        8.56        8.91      5.97 o 
   5   2   0       62.94       96.54      4.42 o 
   6   2   0       39.47       51.20      5.98 o 
   7   2   0        1.57        1.20      1.68 o 
   8   2   0        6.42       11.89      3.69 o 
   9   2   0      161.20      156.84      6.50 o 
  10   2   0       80.70      103.55      6.67 o 
  11   2   0        1.68        1.24      3.45 o 
  12   2   0       26.74       55.00      5.50 o 
  13   2   0        0.02        0.24      6.09 o 
  14   2   0        4.24       10.26     12.05 o 
   1   3   0       57.66      284.25     20.00 o 
   2   3   0      459.01      533.79     17.01 o 
   3   3   0      830.46      684.12     69.22 o 
   4   3   0      149.60      147.93     11.40 o 
   5   3   0        1.67        1.99      1.36 o 
   6   3   0        0.10        0.59      1.35 o 
   7   3   0       73.78       78.71      3.57 o 
   8   3   0       22.90       29.26      3.12 o 
   9   3   0       26.17       17.33      3.56 o 
  10   3   0       46.18       49.76      5.95 o 
  11   3   0       14.32       26.10      4.26 o 
  12   3   0       12.71       20.28      4.84 o 
  13   3   0        4.61       12.07      7.01 o 
  14   3   0        7.84       20.52     11.73 o 
  15   3   0        0.23        1.30     15.47 o 
   0   4   0     5381.06     5672.84      5.38 o 
   1   4   0       96.73       79.57      7.47 o 
   2   4   0      372.69      483.85     36.22 o 
   3   4   0       11.71       16.66      1.89 o 
   4   4   0      181.58      185.43     20.52 o 
   5   4   0      229.12      224.21     17.12 o 
   6   4   0       37.25       47.44      8.79 o 
   7   4   0        9.43       13.68      2.57 o 
   8   4   0       20.12       34.29      3.65 o 
   9   4   0       31.21       38.88      6.03 o 
  10   4   0        2.32        1.10      3.10 o 
  11   4   0       13.39       16.86      4.36 o 
  12   4   0        5.94        1.67      5.28 o 
  13   4   0        0.22        1.22      6.80 o 
  14   4   0        0.14        6.35     11.24 o 
   1   5   0      535.54      451.19     21.73 o 
   2   5   0      370.49      352.02     20.42 o 
   3   5   0       59.89       40.77      3.12 o 
   4   5   0      454.26      486.76     46.28 o 
   5   5   0       37.01       26.70      7.05 o 
   6   5   0      141.80      155.23      8.04 o 
   7   5   0      145.87      141.80     11.15 o 
   8   5   0        6.01       12.22      2.98 o 
   9   5   0      393.74      391.65     10.13 o 
  10   5   0       18.48       22.71      3.99 o 
  11   5   0       22.04       24.99      4.80 o 
  12   5   0       33.18       47.34      6.75 o 
  13   5   0       11.64       16.21      7.21 o 
  14   5   0       14.08       29.64     13.36 o 
   0   6   0      135.94      129.49      9.94 o 
   1   6   0     1453.03     1313.46     26.84 o 
   2   6   0     1449.02     1558.52     77.27 o 
   3   6   0      293.41      276.84     11.45 o 
   4   6   0      220.45      211.62     32.91 o 
   5   6   0       42.45       35.02      3.65 o 
   6   6   0      202.79      207.26     39.55 o 
   7   6   0       89.73      100.97     10.13 o 
   8   6   0      479.43      472.19     31.33 o 
   9   6   0       16.55       24.74      4.22 o 
  10   6   0       21.73       27.81      4.45 o 
  11   6   0      105.85      135.72      8.06 o 
  12   6   0        0.59        1.27      4.92 o 
  13   6   0       11.07       16.18      6.88 o 
  14   6   0        3.68       31.44     14.17 o 
   1   7   0      345.07      344.34      7.78 o 
   2   7   0      499.61      467.09     40.94 o 
   3   7   0      100.39      108.98      7.10 o 
   4   7   0     1257.37     1206.95     60.20 o 
   5   7   0        4.57        4.51      2.48 o 
   6   7   0       44.90       58.64      3.04 o 
   7   7   0      324.80      303.55     16.94 o 
   8   7   0        0.39        2.33      3.13 o 
   9   7   0      676.84      691.55     19.87 o 
  10   7   0        0.24        1.89      3.48 o 
  11   7   0       64.38       92.58     11.32 o 
  12   7   0        0.01        0.96      4.49 o 
  13   7   0        0.17        3.14      5.95 o 
  14   7   0        4.92       12.05     12.70 o 
   0   8   0      228.68      238.78      1.63 o 
   1   8   0     1183.36     1277.08     48.86 o 
   2   8   0      681.38      684.72     29.19 o 
   3   8   0        9.72       13.78      2.44 o 
   4   8   0      137.63      113.13     13.42 o 
   5   8   0       22.91       27.39      3.54 o 
   6   8   0        4.14        5.70      4.49 o 
   7   8   0      195.33      236.57     21.90 o 
   8   8   0      161.53      189.74     50.07 o 
   9   8   0       17.91       28.98      4.10 o 
  10   8   0       19.11       23.92      7.17 o 
  11   8   0        8.95       11.14      4.89 o 
  12   8   0        0.79        3.92      5.35 o 
  13   8   0        0.49        0.23      6.01 o 
  14   8   0        0.15        5.38     13.19 o 
   1   9   0      476.94      478.19      3.28 o 
   2   9   0        7.30        4.91      1.61 o 
   3   9   0       10.26       11.68      3.83 o 
   4   9   0      134.32      142.86     11.33 o 
   5   9   0        2.78        4.48      2.73 o 
   6   9   0       10.47        8.65      2.38 o 
   7   9   0      132.75      136.82     11.13 o 
   8   9   0       27.34       30.44      3.02 o 
   9   9   0       82.43       75.86      5.70 o 
  10   9   0       33.76       43.84      5.87 o 
  11   9   0        8.89       11.23      6.60 o 
  12   9   0       35.96       42.32      7.12 o 
  13   9   0        3.64        3.75      6.10 o 
  14   9   0       47.87       62.97      9.86 o 
   0  10   0     1133.18      817.01    114.18 o 
   1  10   0      324.13      386.78      5.69 o 
   2  10   0      232.39      216.29     10.95 o 
   3  10   0       71.75       77.55      5.03 o 
   4  10   0      583.38      645.99     33.71 o 
   5  10   0        2.13       18.37      4.64 o 
   6  10   0      193.56      213.15     19.68 o 
   7  10   0       16.50       15.23      2.94 o 
   8  10   0      142.00      114.28     14.22 o 
   9  10   0        4.02        2.44      2.94 o 
  10  10   0        3.85        5.19      4.09 o 
  11  10   0       31.13       36.67      6.80 o 
  12  10   0        5.93        3.34      5.56 o 
  13  10   0        5.52        4.71      6.10 o 
  14  10   0        0.26       10.01      6.73 o 
   1  11   0       81.16       78.75      4.56 o 
   2  11   0      611.84      695.59    128.27 o 
   3  11   0      308.34      322.40      8.24 o 
   4  11   0      661.78      671.77     57.98 o 
   5  11   0      153.58      140.24     21.54 o 
   6  11   0      121.81      125.64     15.22 o 
   7  11   0       67.58       75.11      8.29 o 
   8  11   0       64.89       73.62     15.59 o 
   9  11   0       73.89       65.94      7.67 o 
  10  11   0       28.21       17.08      4.80 o 
  11  11   0       53.63       67.95      7.16 o 
  12  11   0       20.81       16.74      6.02 o 
  13  11   0        1.84        2.18      5.57 o 
  14  11   0       20.84       23.13      7.80 o 
   0  12   0        6.95       11.73      2.28 o 
   1  12   0     1370.86     1485.35     16.78 o 
   2  12   0       14.32       18.28      2.51 o 
   3  12   0      688.77      748.37     56.99 o 
   4  12   0       32.16       37.43      4.96 o 
   5  12   0       70.42       93.95     12.01 o 
   6  12   0       76.08       74.17      6.05 o 
   7  12   0       24.85       18.17      5.28 o 
   8  12   0       27.37       36.34      7.33 o 
   9  12   0       29.46       31.28      6.72 o 
  10  12   0        0.16        0.16      4.09 o 
  11  12   0       24.65       31.65      5.63 o 
  12  12   0        0.12        0.28      4.93 o 
  13  12   0        4.04        5.89      5.60 o 
  14  12   0        1.47        2.77      7.00 o 
   1  13   0      847.65      762.29     22.72 o 
   2  13   0      255.56      271.37     34.04 o 
   3  13   0      167.65      190.47      4.21 o 
   4  13   0       18.37       24.09      3.42 o 
   5  13   0      130.71      128.69     21.35 o 
   6  13   0       40.29       45.53      9.35 o 
   7  13   0       68.88       49.94      5.82 o 
   8  13   0        5.66        6.20      2.79 o 
   9  13   0        0.28        6.17      3.24 o 
  10  13   0        0.01        0.33      3.78 o 
  11  13   0       18.35       14.92      5.05 o 
  12  13   0        0.83        2.25      4.88 o 
  13  13   0        1.05        3.60      5.81 o 
  14  13   0        0.86        0.16      6.19 o 
   0  14   0     2441.30     2514.73    271.52 o 
   1  14   0      241.88      268.19     16.70 o 
   2  14   0      896.05     1068.15    132.26 o 
   3  14   0      116.35      121.60     14.66 o 
   4  14   0       60.76       71.69     10.32 o 
   5  14   0       82.22      102.33     12.72 o 
   6  14   0        1.35        3.64      3.26 o 
   7  14   0       49.65       43.16      4.57 o 
   8  14   0       14.92       12.71      3.70 o 
   9  14   0        3.19        7.04      3.36 o 
  10  14   0        1.04        1.12      3.14 o 
  11  14   0        0.94        1.03      4.03 o 
  12  14   0        1.38        0.82      4.39 o 
  13  14   0        3.99        7.45      5.92 o 
   1  15   0       60.24       53.80      7.25 o 
   2  15   0      336.96      358.85     47.81 o 
   3  15   0      713.87      683.08     90.72 o 
   4  15   0      318.70      309.33     41.16 o 
   5  15   0      173.89      172.67     25.34 o 
   6  15   0       97.54       90.75     11.71 o 
   7  15   0       39.74       36.60      7.05 o 
   8  15   0       26.89       31.68      4.26 o 
   9  15   0       46.88       53.33     12.76 o 
  10  15   0       10.63       13.62      3.92 o 
  11  15   0        0.29        0.16      3.91 o 
  12  15   0        1.24        2.38      4.76 o 
  13  15   0        4.81        6.48      5.62 o 
   0  16   0       61.20       55.71      2.77 o 
   1  16   0        0.63        1.80      2.11 o 
   2  16   0        1.86        0.00      2.95 o 
   3  16   0       24.60       37.67      8.71 o 
   4  16   0       18.42       19.10      5.85 o 
   5  16   0       59.93       75.75     12.40 o 
   6  16   0       38.51       43.47      7.37 o 
   7  16   0        3.93        3.61      3.29 o 
   8  16   0       55.68       59.62     10.79 o 
   9  16   0        0.10        4.34      4.00 o 
  10  16   0       29.55       32.71      6.48 o 
  11  16   0        0.25        0.41      3.94 o 
  12  16   0        0.43        2.70      4.51 o 
  13  16   0        2.35        3.90      5.52 o 
   1  17   0        4.27        4.81      2.34 o 
   2  17   0       95.34       93.91     10.99 o 
   3  17   0       74.66       78.44     10.75 o 
   4  17   0        6.63        7.10      2.85 o 
   5  17   0        2.52        4.20      3.22 o 
   6  17   0       29.72       26.93      3.95 o 
   7  17   0        0.46       12.01      3.63 o 
   8  17   0        7.44       13.04      4.30 o 
   9  17   0        2.11        6.41      3.92 o 
  10  17   0       24.85       22.20      4.70 o 
  11  17   0        0.65        0.60      5.05 o 
  12  17   0        1.14        1.88      5.86 o 
  13  17   0        1.32        1.79      9.12 o 
   0  18   0      382.55      494.18     23.62 o 
   1  18   0      127.11      145.64     23.45 o 
   2  18   0        9.34       10.79      2.46 o 
   3  18   0       79.01       74.02      9.53 o 
   4  18   0       66.45       71.32      8.80 o 
   5  18   0      100.22       94.63     21.83 o 
   6  18   0        5.17        9.81      4.05 o 
   7  18   0      270.31      255.32     38.68 o 
   8  18   0       99.96       98.51     18.50 o 
   9  18   0       28.03       31.91      5.72 o 
  10  18   0        9.53       12.16      4.29 o 
  11  18   0        0.72        0.00      4.82 o 
  12  18   0        0.00        4.14      6.05 o 
  13  18   0        0.20        0.00      8.80 o 
   1  19   0       19.63       27.53      3.18 o 
   2  19   0        0.03        0.93      2.64 o 
   3  19   0      226.72      207.46     29.81 o 
   4  19   0       62.77       55.31     12.05 o 
   5  19   0      234.25      241.61     31.03 o 
   6  19   0      241.85      276.86     23.29 o 
   7  19   0       96.88      122.96     16.17 o 
   8  19   0       23.68       28.00      4.36 o 
   9  19   0       23.95       23.24      5.25 o 
  10  19   0        0.83        1.94      3.80 o 
  11  19   0        5.88        4.19      4.89 o 
  12  19   0        0.77        2.40      5.09 o 
   0  20   0      221.37      261.59     17.75 o 
   1  20   0       64.22       75.78     16.37 o 
   2  20   0        9.26        7.41      3.01 o 
   3  20   0      571.83      578.69     42.35 o 
   4  20   0       42.30       40.37      3.45 o 
   5  20   0      495.79      504.11    107.58 o 
   6  20   0      131.91      143.03     35.10 o 
   7  20   0      274.77      282.15     34.14 o 
   8  20   0       56.84       62.66     11.05 o 
   9  20   0        3.60        3.55      3.89 o 
  10  20   0        0.15        1.38      3.93 o 
  11  20   0        6.47       10.61      5.18 o 
  12  20   0        0.46        0.33      6.52 o 
   1  21   0        0.04       16.63      3.19 o 
   2  21   0      370.03      352.14     52.77 o 
   3  21   0      158.60      158.41      6.53 o 
   4  21   0      185.28      187.16     21.58 o 
   5  21   0      132.17      155.67      8.64 o 
   6  21   0       42.60       37.18      7.00 o 
   7  21   0        0.91        7.31      5.84 o 
   8  21   0        8.65        6.87      3.87 o 
   9  21   0        5.38        5.23      4.05 o 
  10  21   0        0.11        0.86      4.01 o 
  11  21   0        9.63       13.77      5.70 o 
  12  21   0        0.59        0.00      5.70 o 
   0  22   0       85.06      114.51     12.22 o 
   1  22   0        6.96        7.56      3.54 o 
   2  22   0      125.00      131.21     19.30 o 
   3  22   0       27.08       23.63      4.60 o 
   4  22   0       21.30       18.34      4.41 o 
   5  22   0       18.27       32.61      5.70 o 
   6  22   0       18.01       21.87      5.69 o 
   7  22   0        4.76       10.35      6.57 o 
   8  22   0        0.17        0.90      4.27 o 
   9  22   0        1.17        0.42      3.97 o 
  10  22   0        0.00        0.93      4.09 o 
  11  22   0        2.35        6.26      4.39 o 
   1  23   0       38.71       20.41      4.64 o 
   2  23   0       31.40       30.06      4.59 o 
   3  23   0      285.93      327.44     84.54 o 
   4  23   0        0.25        3.56      5.79 o 
   5  23   0      193.90      188.60     39.42 o 
   6  23   0        4.78        6.92      6.27 o 
   7  23   0      125.12      125.38     28.75 o 
   8  23   0        0.71        0.73      5.95 o 
   9  23   0       21.66       22.27     14.25 o 
  10  23   0        0.48        3.33      4.43 o 
  11  23   0        0.40        3.37      4.01 o 
   0  24   0       99.82       94.15      5.38 o 
   1  24   0        7.31        7.00      4.07 o 
   2  24   0        1.30        0.37      3.77 o 
   3  24   0        1.78        7.84      6.76 o 
   4  24   0       29.97       39.86     15.72 o 
   5  24   0       24.21       32.07     11.81 o 
   6  24   0        5.74       13.04      7.50 o 
   7  24   0       66.83       97.62     19.38 o 
   8  24   0       13.03       23.19     13.19 o 
   9  24   0        2.87        6.81      7.27 o 
  10  24   0       18.48       27.02     18.89 o 
  11  24   0        0.40        4.80      6.62 o 
   1  25   0        1.07        3.07      4.57 o 
   2  25   0      347.25      366.69     36.57 o 
   3  25   0       19.30       26.96      6.60 o 
   4  25   0       84.45       81.40     26.63 o 
   5  25   0       12.37       29.89      9.69 o 
   6  25   0        2.17        1.20      7.05 o 
   7  25   0       17.26       40.89     18.00 o 
   8  25   0       42.43       56.47     26.79 o 
   9  25   0        4.59       12.50      7.76 o 
  10  25   0        8.79       12.36      7.01 o 
   0  26   0      461.80      430.66     21.83 o 
   1  26   0      280.63      314.17     12.38 o 
   2  26   0      129.72      162.60      7.55 o 
   3  26   0      235.18      252.79     64.83 o 
   4  26   0       52.46       84.72     19.55 o 
   5  26   0      122.87      169.04     43.41 o 
   6  26   0        0.28       12.65      8.53 o 
   7  26   0        0.35        4.21      8.48 o 
   8  26   0       15.51       24.31     15.56 o 
   9  26   0        8.41        8.47      7.64 o 
  10  26   0        0.36        0.00     13.19 o 
   1  27   0       14.57       24.68      6.05 o 
   2  27   0       76.43       78.07      8.06 o 
   3  27   0       61.23       73.76      6.12 o 
   4  27   0       94.24      113.12     23.70 o 
   5  27   0        4.68       14.49      8.01 o 
   6  27   0      126.27      188.21     46.34 o 
   7  27   0       22.12       22.56      9.28 o 
   8  27   0        0.56        0.91      7.17 o 
   9  27   0       15.88       21.68      7.89 o 
   0  28   0       17.39       23.13     10.42 o 
   1  28   0        0.22        2.85      5.30 o 
   2  28   0       19.94       21.34      6.10 o 
   3  28   0       12.19       12.63      5.15 o 
   4  28   0        5.10       11.16      6.96 o 
   5  28   0       33.25       53.33      9.34 o 
   6  28   0        1.16       15.15      8.53 o 
   7  28   0       16.50       15.03      9.62 o 
   8  28   0        0.02        2.50      7.20 o 
   9  28   0        0.34        2.46      7.65 o 
   1  29   0        2.41        4.20      5.82 o 
   2  29   0        0.25        3.87      5.81 o 
   3  29   0        0.77        0.16      6.40 o 
   4  29   0        0.88        4.15      6.62 o 
   5  29   0        8.82        6.33      7.97 o 
   6  29   0        2.81        7.82      8.64 o 
   7  29   0       16.83       29.61      8.77 o 
   8  29   0        0.00        0.16      7.05 o 
   0  30   0        0.00        0.16      9.28 o 
   1  30   0       19.71       25.12      7.46 o 
   2  30   0        2.90        5.41      6.53 o 
   3  30   0        7.18       12.87      9.94 o 
   4  30   0        0.01        0.00      6.85 o 
   5  30   0        5.43        9.44      8.84 o 
   6  30   0        2.02        2.23      8.28 o 
   7  30   0        1.21        1.76      7.62 o 
   8  30   0        1.01        2.28      9.45 o 
   1  31   0        0.26        9.99      9.04 o 
   2  31   0        0.33        5.76      7.95 o 
   3  31   0        2.67       19.87     12.38 o 
   4  31   0       26.83       53.26     14.17 o 
   5  31   0        0.06       10.31      9.48 o 
   6  31   0        2.38        5.29      9.44 o 
   7  31   0        1.94        4.23      9.94 o 
   0  32   0        5.48        8.63     11.24 o 
   1  32   0        2.26       18.58      9.21 o 
   2  32   0       54.47       73.67     10.42 o 
   3  32   0       21.19       38.60     14.82 o 
   4  32   0       16.05       27.69     14.99 o 
   5  32   0       23.77       47.40     15.80 o 
   6  32   0        0.02        7.98     14.82 o 
   1  33   0       15.38       23.58      9.89 o 
   2  33   0        2.53        6.53      8.91 o 
   3  33   0        7.46       14.01     16.78 o 
   4  33   0       30.66       58.47     18.73 o 
   0  34   0        0.01       19.38     19.22 o 
   1  34   0        1.85       10.12     10.13 o 
   2  34   0        0.55        9.45     15.47 o 
   3  34   0        2.94       16.29     19.06 o 
   1  35   0        1.17       11.11     11.55 o 
   2  35   0        4.15        3.58     17.59 o 
   0   0   1    14714.18    14359.14     89.58 o 
   1   0   1      171.90       84.75     60.59 o 
   2   0   1     1308.11     1451.14     25.31 o 
   3   0   1     2901.79     3081.45    151.64 o 
   4   0   1      150.20      127.01      6.25 o 
   5   0   1      248.10      230.63      3.90 o 
   6   0   1        4.10        3.88      1.48 o 
   7   0   1      255.10      295.69      5.94 o 
   8   0   1        9.66        2.09      2.18 o 
   9   0   1        6.88       10.95      3.01 o 
  10   0   1        4.60        5.10      3.66 o 
  11   0   1       48.02       37.79      5.95 o 
  12   0   1        4.76       10.97      5.40 o 
  13   0   1        0.15        0.78      6.35 o 
  14   0   1        5.35       15.54      8.23 o 
   0   1   1    11977.68    12641.15    375.91 o 
   1   1   1    11688.71    12558.67    145.42 o 
   2   1   1    10342.81    10444.50    118.95 o 
   3   1   1     2082.97     2298.59     27.34 o 
   4   1   1     1437.72     1401.04     65.32 o 
   5   1   1      766.10      729.05     29.95 o 
   6   1   1       14.18       14.55      1.28 o 
   7   1   1      500.57      527.24     17.59 o 
   8   1   1      111.76      109.14      5.97 o 
   9   1   1       29.52       31.89      2.97 o 
  10   1   1       47.29       52.76      6.16 o 
  11   1   1       20.98       28.23      3.80 o 
  12   1   1        5.42        6.75      3.87 o 
  13   1   1        4.70        6.81      4.87 o 
  14   1   1        0.44        5.28      5.63 o 
   0   2   1     1681.30     1975.10    293.54 o 
   1   2   1     7328.19     7323.45    374.92 o 
   2   2   1     6481.74     6718.18    113.03 o 
   3   2   1     7668.20     7633.23    117.16 o 
   4   2   1     2452.50     2660.54     46.64 o 
   5   2   1     1042.71     1085.72     62.12 o 
   6   2   1      339.83      345.36      9.06 o 
   7   2   1       54.31       61.44      3.94 o 
   8   2   1        5.07       10.15      1.81 o 
   9   2   1       27.48       29.36      2.62 o 
  10   2   1       39.14       46.50      3.67 o 
  11   2   1        2.42        4.47      3.09 o 
  12   2   1        6.37        8.83      3.78 o 
  13   2   1        1.50        3.92      4.20 o 
  14   2   1        3.75       10.74      5.75 o 
   0   3   1      274.36      243.17      6.69 o 
   1   3   1      181.48      235.39      8.81 o 
   2   3   1     2468.73     2528.34    104.02 o 
   3   3   1     1714.23     1768.98     69.15 o 
   4   3   1      691.83      826.02     40.08 o 
   5   3   1      489.76      575.12     12.78 o 
   6   3   1       98.52      131.67     10.70 o 
   7   3   1      112.42      114.72      5.37 o 
   8   3   1      122.96      115.82      3.81 o 
   9   3   1       10.52       10.16      2.25 o 
  10   3   1       61.43       66.25      3.47 o 
  11   3   1       16.15       21.71      4.38 o 
  12   3   1        3.57        3.86      3.68 o 
  13   3   1        5.76        9.85      4.23 o 
  14   3   1        0.91        4.84      5.59 o 
   0   4   1      439.93      492.77     44.24 o 
   1   4   1       21.86       26.91      2.39 o 
   2   4   1     1245.64     1296.98     42.94 o 
   3   4   1     1792.79     1572.53     58.40 o 
   4   4   1      272.02      294.76     19.64 o 
   5   4   1      451.49      467.99     26.77 o 
   6   4   1      208.72      191.64     15.09 o 
   7   4   1      256.03      246.52     25.42 o 
   8   4   1       18.97       31.15      2.26 o 
   9   4   1       22.03       24.20      2.61 o 
  10   4   1        9.91       11.53      2.83 o 
  11   4   1       80.61      111.99     30.47 o 
  12   4   1        5.48        6.04      3.59 o 
  13   4   1       19.40       26.22      4.95 o 
  14   4   1        2.88        9.03      5.96 o 
   0   5   1      486.30      600.15     41.41 o 
   1   5   1      721.15      951.68     50.72 o 
   2   5   1      193.65      235.99      9.97 o 
   3   5   1      862.77      884.99     17.57 o 
   4   5   1     1025.74      884.66     75.40 o 
   5   5   1      193.82      163.86      5.49 o 
   6   5   1      777.18      759.51     23.07 o 
   7   5   1      475.81      459.51     38.93 o 
   8   5   1       87.51       89.41      5.98 o 
   9   5   1      170.05      169.72      4.40 o 
  10   5   1        2.88        4.52      2.35 o 
  11   5   1       15.03       16.80      3.55 o 
  12   5   1        2.99        3.47      3.74 o 
  13   5   1        1.16        2.56      4.20 o 
  14   5   1        2.10        7.74      5.65 o 
   0   6   1     2333.15     2370.94    104.74 o 
   1   6   1     2754.39     3209.14     98.11 o 
   2   6   1     1168.54     1184.93     30.12 o 
   3   6   1      456.89      414.46     21.54 o 
   4   6   1      285.79      240.11      3.68 o 
   5   6   1      327.80      379.20     18.26 o 
   6   6   1      157.10      155.69      8.90 o 
   7   6   1      226.70      199.42     15.84 o 
   8   6   1      106.13      104.12      9.66 o 
   9   6   1       42.85       51.32      3.89 o 
  10   6   1       19.89       19.93      3.07 o 
  11   6   1      119.08      127.39      5.69 o 
  12   6   1        0.47        1.24      3.41 o 
  13   6   1       19.27       25.04      5.55 o 
  14   6   1        3.05        5.98      5.51 o 
   0   7   1      411.65      371.32      7.71 o 
   1   7   1     3640.71     4005.27    116.07 o 
   2   7   1     1268.20     1213.37     30.55 o 
   3   7   1      702.26      734.93     16.22 o 
   4   7   1      431.67      467.61     25.09 o 
   5   7   1       87.62       97.46      3.35 o 
   6   7   1      135.36      136.54      5.80 o 
   7   7   1      249.59      247.27      5.43 o 
   8   7   1        2.23        4.83      1.74 o 
   9   7   1      150.30      158.06     23.99 o 
  10   7   1       46.18       42.70      3.81 o 
  11   7   1       44.39       60.06      4.14 o 
  12   7   1        1.43        2.24      3.63 o 
  13   7   1        3.46        5.53      4.64 o 
  14   7   1        0.31        0.91      5.44 o 
   0   8   1      553.10      629.79     67.27 o 
   1   8   1      683.80      653.64     30.83 o 
   2   8   1        4.65        5.49      1.49 o 
   3   8   1      127.18      132.89      7.99 o 
   4   8   1      219.30      190.74     14.11 o 
   5   8   1       66.94       87.15      2.12 o 
   6   8   1       19.24       22.04      1.54 o 
   7   8   1      124.16       99.86      5.78 o 
   8   8   1      105.56       92.00      3.95 o 
   9   8   1        4.49       12.35      2.53 o 
  10   8   1        9.19       14.44      2.92 o 
  11   8   1       39.20       43.30      4.09 o 
  12   8   1       15.38       22.63      4.69 o 
  13   8   1        7.25        6.89      4.58 o 
  14   8   1        4.31        7.98      5.24 o 
   0   9   1      503.77      561.92     21.99 o 
   1   9   1      137.73      150.96      4.77 o 
   2   9   1      803.92      719.51     12.28 o 
   3   9   1      460.95      436.14     11.65 o 
   4   9   1       68.16       53.53      4.05 o 
   5   9   1      199.59      203.69     11.67 o 
   6   9   1       18.95       15.70      1.48 o 
   7   9   1       75.72       68.29      3.91 o 
   8   9   1       34.60       38.79      2.81 o 
   9   9   1       31.32       28.45      2.84 o 
  10   9   1       29.74       24.17      3.24 o 
  11   9   1       12.03       16.82      3.92 o 
  12   9   1       27.59       33.86      5.38 o 
  13   9   1        0.92        3.68      4.78 o 
  14   9   1        3.55        2.83      5.86 o 
   0  10   1      224.19      221.03      5.62 o 
   1  10   1      615.03      639.46     60.38 o 
   2  10   1       33.62       40.82      3.95 o 
   3  10   1      295.49      294.45     12.00 o 
   4  10   1      128.37      120.70     10.43 o 
   5  10   1       15.37       18.43      1.24 o 
   6  10   1      222.46      218.01     10.08 o 
   7  10   1      125.34      123.80      6.01 o 
   8  10   1      189.12      171.18     12.63 o 
   9  10   1        6.22        4.40      2.19 o 
  10  10   1       24.90       27.99      3.30 o 
  11  10   1       41.29       46.24      4.36 o 
  12  10   1       34.31       40.51      5.95 o 
  13  10   1       11.60       20.39      5.05 o 
  14  10   1        4.71       11.51      6.32 o 
   0  11   1     1086.24     1206.85     31.27 o 
   1  11   1      805.11      880.01     47.83 o 
   2  11   1      633.52      698.21     45.89 o 
   3  11   1      254.52      306.22      7.85 o 
   4  11   1      289.93      278.15     15.28 o 
   5  11   1       18.98       19.65      1.84 o 
   6  11   1       87.06       88.07      6.05 o 
   7  11   1        3.59        9.35      1.95 o 
   8  11   1        2.25        4.01      1.95 o 
   9  11   1       23.20       24.89      4.14 o 
  10  11   1       91.74       85.41      4.19 o 
  11  11   1        7.30       10.95      3.20 o 
  12  11   1       34.07       45.44      6.30 o 
  13  11   1        4.03        8.04      4.37 o 
  14  11   1        1.54        1.90      6.56 o 
   0  12   1     1492.03     1879.30     41.53 o 
   1  12   1     1366.27     1401.42     97.36 o 
   2  12   1      574.61      646.97     30.90 o 
   3  12   1     1019.98     1083.47     87.37 o 
   4  12   1       29.16       24.92      1.59 o 
   5  12   1       44.74       62.38      2.30 o 
   6  12   1       92.56       84.07      7.05 o 
   7  12   1        3.36        7.69      1.97 o 
   8  12   1       40.90       44.51      2.79 o 
   9  12   1        4.98        5.59      2.14 o 
  10  12   1       32.00       31.18      3.37 o 
  11  12   1        7.02        8.04      3.38 o 
  12  12   1       38.18       46.01      4.81 o 
  13  12   1        0.47        2.15      5.09 o 
  14  12   1        5.55        8.54      6.87 o 
   0  13   1      994.72     1139.42    104.57 o 
   1  13   1      790.15      828.44     52.24 o 
   2  13   1      437.84      498.33     31.56 o 
   3  13   1      273.01      301.56     38.38 o 
   4  13   1       20.62       21.15      1.77 o 
   5  13   1       17.46       22.76      1.91 o 
   6  13   1      166.32      150.48      8.73 o 
   7  13   1       14.85       17.01      2.15 o 
   8  13   1       61.01       71.85      4.76 o 
   9  13   1        9.62        6.79      2.51 o 
  10  13   1       69.38       58.11      5.51 o 
  11  13   1        7.40        9.52      3.15 o 
  12  13   1       15.41       17.10      3.77 o 
  13  13   1        2.20        3.18      5.10 o 
   0  14   1        4.95        0.52      3.05 o 
   1  14   1      824.20      985.10     20.38 o 
   2  14   1      190.50      219.85     13.45 o 
   3  14   1      350.81      334.26     48.12 o 
   4  14   1        8.57        8.82      1.74 o 
   5  14   1       93.37       81.92      5.39 o 
   6  14   1       21.03       21.20      2.58 o 
   7  14   1       17.93       11.89      2.21 o 
   8  14   1      114.24      107.15      8.34 o 
   9  14   1        5.99        5.45      2.46 o 
  10  14   1        4.58        9.19      3.11 o 
  11  14   1        4.72        6.89      3.50 o 
  12  14   1       15.76       17.47      4.37 o 
  13  14   1        1.51        1.88      4.83 o 
   0  15   1       38.85       41.05      4.89 o 
   1  15   1      104.57      107.44      5.69 o 
   2  15   1      116.06      135.84      9.83 o 
   3  15   1       64.38       77.58      4.74 o 
   4  15   1       84.83       82.41      6.47 o 
   5  15   1        0.01        1.15      1.89 o 
   6  15   1      105.91      102.75      6.78 o 
   7  15   1       19.57       22.62      2.62 o 
   8  15   1        8.52       12.72      2.60 o 
   9  15   1       45.64       42.04      4.64 o 
  10  15   1        9.16       13.79      3.00 o 
  11  15   1        3.33        3.27      3.21 o 
  12  15   1        0.53        3.35      3.67 o 
  13  15   1        1.94        3.86      4.91 o 
   0  16   1        0.84        0.40      2.64 o 
   1  16   1      800.83      908.98     41.45 o 
   2  16   1      191.18      201.50     18.93 o 
   3  16   1      427.75      490.59     34.56 o 
   4  16   1       88.16       74.14      5.11 o 
   5  16   1        9.17       12.83      2.04 o 
   6  16   1       16.59       22.34      2.52 o 
   7  16   1       24.50       23.14      2.64 o 
   8  16   1       60.03       62.54      6.68 o 
   9  16   1        3.81        9.01      2.59 o 
  10  16   1        8.40        6.18      2.83 o 
  11  16   1        4.49        6.32      3.38 o 
  12  16   1        5.65        3.13      3.71 o 
  13  16   1        6.09        4.88      5.35 o 
   0  17   1      245.27      282.99     19.87 o 
   1  17   1       65.66       69.74      5.65 o 
   2  17   1      424.80      408.41     24.71 o 
   3  17   1      150.72      161.85     10.95 o 
   4  17   1      205.45      193.72     18.50 o 
   5  17   1      112.98      106.32     11.06 o 
   6  17   1       23.20       19.40      2.86 o 
   7  17   1        0.99        3.60      2.50 o 
   8  17   1       26.50       25.60      3.02 o 
   9  17   1       27.78       24.27      3.01 o 
  10  17   1        7.63        7.56      2.82 o 
  11  17   1        5.80        5.77      3.34 o 
  12  17   1        0.28        2.23      3.41 o 
   0  18   1        2.38        4.39      2.85 o 
   1  18   1       21.01       31.38      2.30 o 
   2  18   1       26.56       39.47      3.76 o 
   3  18   1       40.23       35.37      3.50 o 
   4  18   1       54.70       52.13      5.70 o 
   5  18   1       18.18       16.80      2.50 o 
   6  18   1       55.78       56.05      5.03 o 
   7  18   1       25.72       25.93      3.36 o 
   8  18   1      149.35      150.75     12.95 o 
   9  18   1        1.14        2.32      2.54 o 
  10  18   1       12.15       14.03      3.29 o 
  11  18   1        6.37        9.05      3.17 o 
  12  18   1        1.19        1.23      3.34 o 
   0  19   1      695.96      711.60     61.41 o 
   1  19   1      337.03      358.55     10.34 o 
   2  19   1       65.56       65.39      5.17 o 
   3  19   1      125.03      115.07     10.84 o 
   4  19   1       90.97       89.64     11.37 o 
   5  19   1       37.63       35.13      4.72 o 
   6  19   1      230.20      230.49     18.81 o 
   7  19   1      100.15      101.18      9.31 o 
   8  19   1      120.13      127.41     22.43 o 
   9  19   1       23.70       20.14      3.46 o 
  10  19   1        3.53        2.98      2.60 o 
  11  19   1        0.13        0.86      2.98 o 
  12  19   1        1.76        1.70      3.39 o 
   0  20   1       37.86       55.28      7.41 o 
   1  20   1      235.68      251.91      5.30 o 
   2  20   1       97.43      101.70      8.09 o 
   3  20   1      196.94      189.86     12.20 o 
   4  20   1      262.46      278.12     17.40 o 
   5  20   1       96.46       87.83      6.09 o 
   6  20   1        3.57        9.21      2.98 o 
   7  20   1        2.94        8.28      3.32 o 
   8  20   1        7.48       11.90      3.27 o 
   9  20   1       14.47       18.60      4.69 o 
  10  20   1        5.44        4.81      3.39 o 
  11  20   1        1.08        0.77      3.27 o 
  12  20   1        1.23        0.46      4.50 o 
   0  21   1       91.06       92.46      7.49 o 
   1  21   1      186.32      192.32      7.49 o 
   2  21   1      476.71      530.19     41.42 o 
   3  21   1      322.81      332.57     29.25 o 
   4  21   1      473.46      482.89     47.40 o 
   5  21   1       63.27       67.30      5.86 o 
   6  21   1      138.23      125.48     15.61 o 
   7  21   1       24.72       30.48      4.38 o 
   8  21   1       42.75       41.36      6.81 o 
   9  21   1        7.82        6.68      3.39 o 
  10  21   1        1.70        2.72      3.51 o 
  11  21   1        0.81        1.66      3.68 o 
   0  22   1      137.93      147.35      9.45 o 
   1  22   1       67.21       70.04      7.97 o 
   2  22   1      272.99      274.21     26.92 o 
   3  22   1       28.68       39.13      5.10 o 
   4  22   1       81.98       83.68     11.47 o 
   5  22   1        2.23        1.97      3.54 o 
   6  22   1       24.49       24.33      3.66 o 
   7  22   1       35.05       35.41      6.18 o 
   8  22   1       23.28       29.21      4.99 o 
   9  22   1       17.71       17.80      5.44 o 
  10  22   1        0.55        2.12      3.47 o 
  11  22   1        1.99        2.37      3.67 o 
   0  23   1      165.99      169.77     16.29 o 
   1  23   1      115.82      113.33      8.02 o 
   2  23   1       14.93       23.39      2.89 o 
   3  23   1       65.86       57.53      8.25 o 
   4  23   1       24.03       24.63      3.80 o 
   5  23   1       34.80       43.22      7.81 o 
   6  23   1       11.83       18.75      4.58 o 
   7  23   1        6.33       10.19      3.68 o 
   8  23   1        9.15       10.00      3.65 o 
   9  23   1        1.52        3.97      3.63 o 
  10  23   1        6.18        5.97      3.50 o 
  11  23   1        1.04        4.56     10.59 o 
   0  24   1      463.88      478.25     71.26 o 
   1  24   1       25.92       37.06      4.91 o 
   2  24   1      141.57      151.26      9.13 o 
   3  24   1       41.76       42.64      6.31 o 
   4  24   1       42.63       62.25      6.94 o 
   5  24   1       43.93       53.02      8.96 o 
   6  24   1       17.18       15.11      4.63 o 
   7  24   1        4.42        4.82      4.38 o 
   8  24   1       11.63       10.08      3.95 o 
   9  24   1        7.29        4.54      3.84 o 
  10  24   1        1.97        4.32      3.54 o 
   0  25   1      315.24      302.06     45.77 o 
   1  25   1       86.45       90.42      6.11 o 
   2  25   1      208.52      210.33     19.82 o 
   3  25   1       71.87       74.69     10.29 o 
   4  25   1       95.86       94.27     13.07 o 
   5  25   1        6.79       15.80      4.58 o 
   6  25   1       17.76       11.87      4.75 o 
   7  25   1        4.44        7.81      4.83 o 
   8  25   1       13.79       19.46      6.18 o 
   9  25   1        2.06        0.89      3.59 o 
  10  25   1        3.99        8.55      5.38 o 
   0  26   1       76.43       74.58     11.56 o 
   1  26   1       79.52       93.67      7.10 o 
   2  26   1       61.25       62.80      8.39 o 
   3  26   1       82.97       84.92     11.30 o 
   4  26   1       20.02       27.56      4.94 o 
   5  26   1      128.77      143.46     18.43 o 
   6  26   1        4.95        9.86      5.20 o 
   7  26   1       17.02       24.07      5.79 o 
   8  26   1        8.09       10.47      5.13 o 
   9  26   1        6.62        4.50      4.80 o 
  10  26   1        5.57       16.80      8.76 o 
   0  27   1        6.91        7.23      4.59 o 
   1  27   1       12.35       16.53      3.72 o 
   2  27   1        7.32        8.18      3.13 o 
   3  27   1        3.55        5.11      3.95 o 
   4  27   1       15.03       18.89      4.80 o 
   5  27   1       45.81       56.65      6.12 o 
   6  27   1       32.50       36.05      5.95 o 
   7  27   1       10.10       13.69      5.45 o 
   8  27   1        6.02       11.52      4.96 o 
   9  27   1        1.37        7.38      5.06 o 
   0  28   1        0.15        0.51      6.49 o 
   1  28   1       26.56       34.35      4.45 o 
   2  28   1        4.96        7.61      3.30 o 
   3  28   1       23.18       26.12      4.90 o 
   4  28   1       30.05       39.98      7.39 o 
   5  28   1       46.32       63.65      8.95 o 
   6  28   1       30.93       45.50      6.48 o 
   7  28   1       15.35       23.98      7.86 o 
   8  28   1       11.24       16.92      5.84 o 
   9  28   1        6.90        4.56      9.14 o 
   0  29   1        7.36        7.83      7.25 o 
   1  29   1        3.13        3.10      3.75 o 
   2  29   1        2.27        4.62      3.61 o 
   3  29   1        4.02        5.92      4.31 o 
   4  29   1        4.87        8.55      5.37 o 
   5  29   1       14.16       21.17      6.35 o 
   6  29   1        6.15       15.82      5.75 o 
   7  29   1        9.51       18.55      5.60 o 
   8  29   1        1.42        7.45      5.05 o 
   0  30   1        6.24        3.08      6.69 o 
   1  30   1        5.21        7.02      4.47 o 
   2  30   1        4.12        4.20      4.00 o 
   3  30   1        7.29       11.18      5.00 o 
   4  30   1        4.34        5.12      5.86 o 
   5  30   1        9.28       15.35      6.13 o 
   6  30   1       10.79       16.52      5.53 o 
   7  30   1       10.66       16.74      5.79 o 
   8  30   1       10.86       22.31     12.87 o 
   0  31   1        0.01        1.03      6.68 o 
   1  31   1        3.23        5.92      4.68 o 
   2  31   1        3.00       10.13      6.80 o 
   3  31   1       16.53       19.90      6.92 o 
   4  31   1        0.19        0.93      6.53 o 
   5  31   1        6.86       20.06      7.12 o 
   6  31   1        2.26       10.50      6.50 o 
   7  31   1        9.01       14.65      8.20 o 
   0  32   1        6.97       11.41      7.05 o 
   1  32   1       11.03       14.14      5.61 o 
   2  32   1       15.27       18.38      7.77 o 
   3  32   1        0.49        1.89     10.86 o 
   4  32   1        4.77        6.68      7.25 o 
   5  32   1        3.02        8.95      8.05 o 
   6  32   1        7.42        8.63      9.28 o 
   0  33   1        2.79        9.98      7.89 o 
   1  33   1        1.10        5.11      6.10 o 
   2  33   1       11.47       28.81      8.06 o 
   3  33   1        0.74        3.30     11.15 o 
   4  33   1        9.72       11.96      8.45 o 
   5  33   1        9.45       12.87     11.08 o 
   0  34   1        0.06        1.30      8.87 o 
   1  34   1        4.72        9.10      6.63 o 
   2  34   1        1.45        6.40      8.01 o 
   3  34   1        4.65       14.76     11.64 o 
   0  35   1        2.20       10.17     10.71 o 
   1  35   1        1.40        4.30      9.08 o 
   2  35   1        3.13       10.91     18.24 o 
   0   0   2       74.69       96.91      7.17 o 
   1   0   2       39.44       41.91      7.22 o 
   2   0   2      760.79      921.66     49.92 o 
   3   0   2      196.79      153.10     12.48 o 
   4   0   2      110.24      131.38      2.55 o 
   5   0   2      281.34      268.72     21.71 o 
   6   0   2      119.66       94.30      6.33 o 
   7   0   2       85.97       74.44     20.46 o 
   8   0   2        4.49        6.28      2.37 o 
   9   0   2      207.42      174.10      9.04 o 
  10   0   2       34.24       47.63      5.16 o 
  11   0   2       56.16       76.30      8.57 o 
  12   0   2        1.01        3.46      5.61 o 
  13   0   2        2.81        0.59      6.67 o 
  14   0   2        0.11        1.53      7.47 o 
   0   1   2     1523.20     1662.36     42.43 o 
   1   1   2      371.04      369.49      5.31 o 
   2   1   2      202.20      211.84     26.58 o 
   3   1   2       39.93       42.01      1.99 o 
   4   1   2      322.69      293.26      8.51 o 
   5   1   2      435.59      471.64     15.03 o 
   6   1   2       26.94       30.77      1.30 o 
   7   1   2       51.90       46.33      6.91 o 
   8   1   2       55.82       45.89      9.37 o 
   9   1   2       31.58       28.53      3.61 o 
  10   1   2        1.15        2.35      3.07 o 
  11   1   2        1.38        3.14      3.83 o 
  12   1   2        6.47        4.58      4.08 o 
  13   1   2        9.23        8.59      4.85 o 
  14   1   2        1.60        3.31      5.22 o 
   0   2   2      108.58       81.97     17.71 o 
   1   2   2      437.31      392.72      5.28 o 
   2   2   2      320.95      294.32      7.13 o 
   3   2   2      708.47      711.70     18.98 o 
   4   2   2     1162.94     1246.06     23.63 o 
   5   2   2     1138.54     1083.30     23.68 o 
   6   2   2      162.74      156.59      8.63 o 
   7   2   2      100.24       94.27     10.47 o 
   8   2   2       63.54       60.39     10.25 o 
   9   2   2      123.48      100.84     10.62 o 
  10   2   2       48.01       45.06      4.32 o 
  11   2   2       51.09       54.87      4.71 o 
  12   2   2        4.50        3.77      3.95 o 
  13   2   2        3.16        3.92      4.79 o 
  14   2   2        0.26        0.67      5.25 o 
   0   3   2      851.96      890.27     73.86 o 
   1   3   2      299.33      363.79     14.69 o 
   2   3   2      163.39      140.11     12.89 o 
   3   3   2     2561.33     2807.05     37.55 o 
   4   3   2       12.22       18.17      2.20 o 
   5   3   2     2913.09     3264.44     88.06 o 
   6   3   2      108.43       93.55      3.01 o 
   7   3   2       66.51       59.60      4.68 o 
   8   3   2       12.36       15.42      2.25 o 
   9   3   2       54.56       56.19     11.14 o 
  10   3   2       24.26       29.46      3.56 o 
  11   3   2       24.90       28.66      4.07 o 
  12   3   2        5.79        6.64      4.10 o 
  13   3   2        6.69        7.34      4.83 o 
  14   3   2        2.46        3.25      5.08 o 
   0   4   2     1188.58     1264.45      9.90 o 
   1   4   2      183.74      197.67      2.88 o 
   2   4   2     2863.64     2868.69     48.17 o 
   3   4   2      433.78      448.83     14.13 o 
   4   4   2     1650.18     1820.21     58.72 o 
   5   4   2       82.36      100.43      3.63 o 
   6   4   2      242.07      293.80     11.07 o 
   7   4   2      140.85      136.85     10.66 o 
   8   4   2       42.11       47.02      5.81 o 
   9   4   2       93.54       94.48     11.46 o 
  10   4   2        1.86        1.88      2.72 o 
  11   4   2        5.43        4.00      3.20 o 
  12   4   2        3.25        3.06      3.50 o 
  13   4   2        5.68        9.77      4.70 o 
  14   4   2        3.46        4.56      5.35 o 
   0   5   2      928.36      932.56     26.20 o 
   1   5   2      481.03      538.39     17.35 o 
   2   5   2       50.44       49.45      3.28 o 
   3   5   2     2137.78     2002.68     37.78 o 
   4   5   2      499.80      470.87     14.43 o 
   5   5   2      794.43      824.14     43.86 o 
   6   5   2      153.93      178.85      8.21 o 
   7   5   2       32.22       24.73      1.94 o 
   8   5   2      108.65       80.06      3.64 o 
   9   5   2        9.29       20.55      3.22 o 
  10   5   2       16.12       16.11      3.27 o 
  11   5   2        5.15        3.23      3.13 o 
  12   5   2        3.98        5.27      3.51 o 
  13   5   2        3.60        3.06      4.86 o 
  14   5   2        1.88        2.04      5.00 o 
   0   6   2      618.83      530.84     12.79 o 
   1   6   2      343.43      324.01     19.58 o 
   2   6   2      120.79      107.70      2.23 o 
   3   6   2      766.72      825.06     19.45 o 
   4   6   2       97.69      134.75      5.48 o 
   5   6   2      156.47      174.50     15.65 o 
   6   6   2      170.05      159.04     10.08 o 
   7   6   2        7.34        9.17      1.62 o 
   8   6   2       48.05       52.94      2.81 o 
   9   6   2       30.88       22.98      2.71 o 
  10   6   2       13.80       14.42      3.57 o 
  11   6   2        0.27        1.07      2.97 o 
  12   6   2        8.70       13.01      3.80 o 
  13   6   2        8.81       14.40      4.58 o 
  14   6   2        8.04        5.94      5.13 o 
   0   7   2      130.15      153.84      6.70 o 
   1   7   2     1836.40     2089.34     48.02 o 
   2   7   2      290.21      304.62      6.95 o 
   3   7   2      617.08      547.98      9.37 o 
   4   7   2      288.98      282.40      5.53 o 
   5   7   2      367.26      358.62     16.75 o 
   6   7   2       37.87       37.59      2.56 o 
   7   7   2       47.45       47.65      2.39 o 
   8   7   2       22.17       23.70      2.89 o 
   9   7   2        0.82        1.73      2.30 o 
  10   7   2       51.12       43.74      3.16 o 
  11   7   2        2.77        4.30      3.39 o 
  12   7   2       15.01       14.48      3.74 o 
  13   7   2       12.69       19.91      4.53 o 
  14   7   2        0.59        2.81      5.48 o 
   0   8   2      828.04      808.13     13.69 o 
   1   8   2     2660.05     2952.33     35.62 o 
   2   8   2      715.50      862.05      9.63 o 
   3   8   2     2220.03     2254.86     50.84 o 
   4   8   2      115.53       98.60      3.32 o 
   5   8   2      764.64      745.36     19.28 o 
   6   8   2       84.37       78.40      3.41 o 
   7   8   2      175.40      191.70      6.13 o 
   8   8   2        0.84        1.30      1.77 o 
   9   8   2       68.14       64.81      3.73 o 
  10   8   2        1.03        2.52      2.54 o 
  11   8   2        0.83        5.30      3.64 o 
  12   8   2        6.01       13.88      3.60 o 
  13   8   2        5.21        6.77      4.23 o 
  14   8   2        9.18       14.29      5.80 o 
   0   9   2     2822.03     2889.89    148.37 o 
   1   9   2      894.10      901.89     28.52 o 
   2   9   2      726.13      744.57     17.10 o 
   3   9   2      222.64      245.48      5.34 o 
   4   9   2      292.35      295.22     13.80 o 
   5   9   2       74.67       71.91      2.83 o 
   6   9   2       20.19       20.74      1.73 o 
   7   9   2       50.50       52.47      3.21 o 
   8   9   2       69.72       67.40      5.14 o 
   9   9   2       23.74       23.74      2.96 o 
  10   9   2        8.46        5.06      2.58 o 
  11   9   2        4.28        4.87      3.61 o 
  12   9   2        3.62        4.52      3.97 o 
  13   9   2        5.94       13.42      4.73 o 
  14   9   2        0.82        2.28      6.19 o 
   0  10   2      532.17      535.97     30.77 o 
   1  10   2        7.28        7.14      1.99 o 
   2  10   2      198.73      193.82      2.93 o 
   3  10   2      117.11      125.50      5.04 o 
   4  10   2      298.45      251.90     20.17 o 
   5  10   2       27.96       27.15      2.16 o 
   6  10   2      387.29      367.34     10.74 o 
   7  10   2       22.50       20.26      1.84 o 
   8  10   2       15.67       12.29      2.04 o 
   9  10   2       30.32       31.65      2.77 o 
  10  10   2       13.82       14.73      3.11 o 
  11  10   2        6.72       11.84      3.72 o 
  12  10   2        1.20        2.39      3.84 o 
  13  10   2        1.86        6.72      4.14 o 
  14  10   2        2.95        4.89      7.17 o 
   0  11   2        5.15        3.75      3.59 o 
   1  11   2        8.76        7.81      1.61 o 
   2  11   2      664.92      652.32     20.33 o 
   3  11   2      107.23      115.13      4.21 o 
   4  11   2      642.66      598.03     26.20 o 
   5  11   2      241.89      214.76     11.15 o 
   6  11   2      224.67      218.45      6.86 o 
   7  11   2      209.35      214.92     14.10 o 
   8  11   2       56.83       48.66      4.49 o 
   9  11   2       76.81       74.37      3.73 o 
  10  11   2       25.22       26.25      3.21 o 
  11  11   2       43.94       42.39      4.52 o 
  12  11   2        7.34       10.09      4.56 o 
  13  11   2       10.24        9.19      4.48 o 
   0  12   2        2.35        2.46      3.87 o 
   1  12   2      566.78      589.13     23.80 o 
   2  12   2      708.56      688.89     22.69 o 
   3  12   2      133.41      153.45     10.21 o 
   4  12   2      232.32      210.09     15.58 o 
   5  12   2       98.62       95.10      9.18 o 
   6  12   2      126.04      119.42      6.61 o 
   7  12   2       23.88       22.30      2.21 o 
   8  12   2       68.80       73.30      4.29 o 
   9  12   2      102.86       97.55      4.17 o 
  10  12   2       56.36       65.34      4.04 o 
  11  12   2       21.54       28.45      4.18 o 
  12  12   2        3.05        5.45      4.68 o 
  13  12   2        0.08        3.75      5.24 o 
   0  13   2      426.05      525.43     36.73 o 
   1  13   2      189.26      208.65     11.40 o 
   2  13   2      727.62      734.24     32.03 o 
   3  13   2       82.59       66.63      3.94 o 
   4  13   2      226.77      194.85     11.93 o 
   5  13   2       30.30       25.60      3.11 o 
   6  13   2        3.38        5.79      2.05 o 
   7  13   2        8.53        8.55      2.30 o 
   8  13   2       10.84       11.66      2.57 o 
   9  13   2       30.63       36.50      2.78 o 
  10  13   2       60.45       53.88      3.81 o 
  11  13   2       41.54       40.57      5.58 o 
  12  13   2       12.76       15.96      5.31 o 
  13  13   2        4.26        5.97      5.36 o 
   0  14   2      176.43      156.47     27.69 o 
   1  14   2       52.80       53.28      1.89 o 
   2  14   2      163.32      159.17      4.96 o 
   3  14   2       38.73       32.08      2.56 o 
   4  14   2        6.27        5.09      1.82 o 
   5  14   2      104.35       86.57      5.50 o 
   6  14   2       20.40       21.63      2.52 o 
   7  14   2       37.80       39.72      3.39 o 
   8  14   2       62.27       52.04      5.95 o 
   9  14   2       35.82       31.49      3.01 o 
  10  14   2       41.70       42.40      3.85 o 
  11  14   2        2.38        3.38      3.39 o 
  12  14   2        8.14       11.69      4.93 o 
  13  14   2        1.52        0.90      5.40 o 
   0  15   2      175.23      192.00     15.88 o 
   1  15   2       10.39       14.29      2.55 o 
   2  15   2      154.98      149.92      9.06 o 
   3  15   2      225.85      202.03     11.59 o 
   4  15   2       45.28       33.04      2.81 o 
   5  15   2       20.94       17.41      2.05 o 
   6  15   2       13.70       10.43      2.17 o 
   7  15   2       65.82       68.17      8.45 o 
   8  15   2      186.50      182.19     18.84 o 
   9  15   2       22.31       30.47      4.37 o 
  10  15   2       39.07       41.95      4.53 o 
  11  15   2        8.16        8.05      3.58 o 
  12  15   2       11.55       14.08      5.05 o 
  13  15   2        2.06        2.61      8.80 o 
   0  16   2        3.78        4.86      3.17 o 
   1  16   2      149.75      142.71      7.07 o 
   2  16   2       16.90       18.07      2.64 o 
   3  16   2       59.94       53.53      5.77 o 
   4  16   2        2.56        3.08      2.08 o 
   5  16   2      236.38      209.09     14.00 o 
   6  16   2        8.26       16.66      2.95 o 
   7  16   2       36.57       36.27      6.15 o 
   8  16   2       11.90       14.73      2.85 o 
   9  16   2        2.08        3.09      2.84 o 
  10  16   2       16.00       13.79      3.81 o 
  11  16   2       15.02       12.69      3.76 o 
  12  16   2        7.73        7.78      4.67 o 
   0  17   2      383.22      369.70     11.59 o 
   1  17   2       69.96       71.20      2.89 o 
   2  17   2      149.50      147.51      5.64 o 
   3  17   2      102.87      115.17      7.39 o 
   4  17   2      109.90       93.28      4.57 o 
   5  17   2       26.47       27.57      3.77 o 
   6  17   2       58.97       70.11     10.45 o 
   7  17   2       97.88       87.18     10.43 o 
   8  17   2       19.11       23.06      4.32 o 
   9  17   2       47.10       37.58      4.64 o 
  10  17   2        8.89        8.88      3.32 o 
  11  17   2        4.21        3.32      3.44 o 
  12  17   2       10.89       11.76      4.70 o 
   0  18   2      163.62      165.15      9.12 o 
   1  18   2       42.89       42.10      2.68 o 
   2  18   2      282.39      247.38     18.03 o 
   3  18   2       45.48       51.52      3.12 o 
   4  18   2      283.20      266.73     16.43 o 
   5  18   2       23.87       18.60      2.55 o 
   6  18   2       55.70       55.93      8.33 o 
   7  18   2       65.07       61.39      9.23 o 
   8  18   2        0.32        3.96      2.76 o 
   9  18   2        2.53        2.86      2.75 o 
  10  18   2        8.50        6.05      3.38 o 
  11  18   2        5.72        3.16      3.74 o 
  12  18   2        0.61        2.01      4.30 o 
   0  19   2        7.92        3.02      3.99 o 
   1  19   2      453.87      417.42     23.08 o 
   2  19   2       26.03       31.65      2.91 o 
   3  19   2        8.96        7.62      1.91 o 
   4  19   2       81.63       74.53      6.09 o 
   5  19   2      144.74      129.23     13.48 o 
   6  19   2      120.65      115.63     12.46 o 
   7  19   2      111.15      110.90     19.48 o 
   8  19   2       10.63       13.59      3.51 o 
   9  19   2       11.84        9.76      3.03 o 
  10  19   2        1.87        0.13      3.22 o 
  11  19   2        0.88        2.18      3.57 o 
   0  20   2       23.74       22.86      4.49 o 
   1  20   2      156.24      150.91     10.67 o 
   2  20   2       69.88       69.65      5.31 o 
   3  20   2       80.94       80.24      7.84 o 
   4  20   2       26.08       23.11      3.12 o 
   5  20   2       26.89       33.32      4.58 o 
   6  20   2       26.63       28.62      3.45 o 
   7  20   2        7.71       11.76      3.28 o 
   8  20   2        9.46       11.95      3.02 o 
   9  20   2        5.14        7.05      3.16 o 
  10  20   2        0.50        0.27      3.37 o 
  11  20   2        7.99        7.65      3.81 o 
   0  21   2       40.80       42.40      3.85 o 
   1  21   2      180.70      165.82      5.46 o 
   2  21   2       16.78       15.24      3.08 o 
   3  21   2      165.84      134.99     16.23 o 
   4  21   2       39.22       43.35      3.47 o 
   5  21   2       77.61       70.61      7.13 o 
   6  21   2        6.16        7.31      3.10 o 
   7  21   2        5.02        4.40      2.75 o 
   8  21   2       17.40       16.80      3.95 o 
   9  21   2       11.27       17.73      4.22 o 
  10  21   2        1.39        2.07      3.55 o 
  11  21   2        3.01        2.92      3.70 o 
   0  22   2      566.31      523.65     50.33 o 
   1  22   2      187.41      170.37      5.48 o 
   2  22   2      493.02      460.64     33.15 o 
   3  22   2      413.81      343.27     38.13 o 
   4  22   2       75.55       59.60      7.76 o 
   5  22   2       91.00       88.26      7.59 o 
   6  22   2        9.80       10.97      3.21 o 
   7  22   2        1.85        6.01      3.08 o 
   8  22   2       13.16       12.79      3.51 o 
   9  22   2        4.58        3.87      3.37 o 
  10  22   2        6.69        7.61      3.59 o 
  11  22   2        1.43        2.07      5.99 o 
   0  23   2      688.44      669.67     76.47 o 
   1  23   2      104.51       95.30      4.86 o 
   2  23   2      360.40      298.98     23.04 o 
   3  23   2       10.97       15.68      3.80 o 
   4  23   2        4.37        2.47      2.87 o 
   5  23   2        1.27        2.43      3.12 o 
   6  23   2        9.07        9.40      3.32 o 
   7  23   2        8.80        7.52      3.26 o 
   8  23   2        4.84        7.48      3.45 o 
   9  23   2        2.31        2.35      3.41 o 
  10  23   2        0.28        0.22      3.32 o 
   0  24   2       29.29       41.48      5.05 o 
   1  24   2       58.38       54.14      4.01 o 
   2  24   2        2.75        7.90      3.20 o 
   3  24   2        9.45        6.09      4.01 o 
   4  24   2        6.75        2.96      3.09 o 
   5  24   2        2.67        3.73      3.93 o 
   6  24   2        1.88        3.30      3.23 o 
   7  24   2        2.24        4.22      3.43 o 
   8  24   2        2.82        3.20      3.55 o 
   9  24   2        2.94        3.77      3.53 o 
  10  24   2        5.61        9.27      6.73 o 
   0  25   2        0.06        0.65      4.16 o 
   1  25   2       15.99       15.13      3.19 o 
   2  25   2        2.79        1.75      3.05 o 
   3  25   2        6.21        4.73      3.66 o 
   4  25   2       19.17       15.06      4.18 o 
   5  25   2        5.81        3.79      4.19 o 
   6  25   2       13.23       11.16      4.18 o 
   7  25   2        9.88       10.15      3.70 o 
   8  25   2        6.03        6.98      3.86 o 
   9  25   2        1.07        3.06      3.67 o 
  10  25   2        0.16        0.74      6.99 o 
   0  26   2       10.31       14.63      5.70 o 
   1  26   2       35.03       33.34      4.87 o 
   2  26   2       50.80       52.16      6.41 o 
   3  26   2        9.72       12.32      4.15 o 
   4  26   2        3.31        5.14      3.71 o 
   5  26   2        5.04        6.05      4.63 o 
   6  26   2        9.67       13.99      4.80 o 
   7  26   2        5.71        9.34      4.58 o 
   8  26   2        9.97        9.96      3.96 o 
   9  26   2        1.07        2.23      4.11 o 
   0  27   2        5.74        7.65      4.71 o 
   1  27   2        3.96        5.38      3.29 o 
   2  27   2       34.26       37.92      3.82 o 
   3  27   2        1.31        3.78      3.87 o 
   4  27   2        1.85        1.60      3.69 o 
   5  27   2        2.57        3.55      4.86 o 
   6  27   2       20.07       24.15      9.15 o 
   7  27   2        5.03        2.36      4.73 o 
   8  27   2        0.52        1.48      4.88 o 
   9  27   2        2.05        8.09     10.90 o 
   0  28   2        0.04        3.20      4.81 o 
   1  28   2       13.54       11.79      3.52 o 
   2  28   2       17.02       19.90      4.97 o 
   3  28   2        4.32        6.15      4.26 o 
   4  28   2       19.35       24.92      4.77 o 
   5  28   2        7.42        6.92      5.49 o 
   6  28   2       27.60       28.45      9.30 o 
   7  28   2       19.83       28.51      8.02 o 
   8  28   2       17.04       19.66      5.78 o 
   0  29   2        0.92        4.51      5.21 o 
   1  29   2       35.90       38.24      4.31 o 
   2  29   2        6.07       10.08      4.83 o 
   3  29   2        0.32        1.94      4.33 o 
   4  29   2        4.35        5.54      5.61 o 
   5  29   2        4.79        8.36      5.90 o 
   6  29   2       13.03       12.38      5.82 o 
   7  29   2        5.43        6.19      5.67 o 
   8  29   2        0.47       11.56     17.75 o 
   0  30   2        4.58        2.82      5.20 o 
   1  30   2        1.78        4.23      3.93 o 
   2  30   2        8.12       20.49      5.23 o 
   3  30   2        8.18       12.19      4.81 o 
   4  30   2       10.45       14.81      6.40 o 
   5  30   2        5.74        7.00      5.64 o 
   6  30   2        7.81       12.15      5.94 o 
   0  31   2       36.73       25.18      7.98 o 
   1  31   2        9.38       15.00      4.81 o 
   2  31   2       14.02       16.34      5.49 o 
   3  31   2        3.53        1.77      5.37 o 
   4  31   2        5.90       10.47      6.73 o 
   5  31   2        5.79        7.47      5.73 o 
   6  31   2        0.29        0.00      7.17 o 
   0  32   2        0.28        1.93      6.73 o 
   1  32   2        0.12        0.86      4.87 o 
   2  32   2        4.64        5.77      5.59 o 
   3  32   2        1.29        2.29      5.47 o 
   4  32   2        0.08        1.28      6.61 o 
   5  32   2        0.08        2.61      7.33 o 
   0  33   2        0.90        3.23      8.95 o 
   1  33   2        5.97        7.24      6.69 o 
   2  33   2        4.91        7.89      5.83 o 
   3  33   2        3.31        3.41      6.89 o 
   4  33   2        3.65        8.31      9.12 o 
   0  34   2        0.11        0.16     10.76 o 
   1  34   2        0.05        3.73      9.36 o 
   2  34   2        1.14        2.20      8.35 o 
   0   0   3      155.23      167.12     15.64 o 
   1   0   3       42.13       54.15      5.51 o 
   2   0   3      135.45      171.04      4.64 o 
   3   0   3        0.07        4.03      3.08 o 
   4   0   3       34.53       32.72      3.50 o 
   5   0   3        2.27        1.48      3.04 o 
   6   0   3        0.07        1.67      2.33 o 
   7   0   3       34.48       25.81      4.13 o 
   8   0   3       11.16       10.09      3.88 o 
   9   0   3       15.90        8.75      3.54 o 
  10   0   3        0.03        0.16      4.93 o 
  11   0   3        4.77        1.46      5.44 o 
  12   0   3        2.29        1.27      5.99 o 
  13   0   3        1.64        0.54      6.52 o 
   0   1   3      125.47       71.41      4.06 o 
   1   1   3      115.14      110.65      4.56 o 
   2   1   3      338.40      399.77     17.24 o 
   3   1   3       30.26       30.62      2.35 o 
   4   1   3      127.24      128.20      5.69 o 
   5   1   3      244.08      225.61      4.04 o 
   6   1   3       91.37       90.46      3.03 o 
   7   1   3      162.40      134.33      7.90 o 
   8   1   3       72.43       48.74      5.55 o 
   9   1   3       84.78       46.16     10.87 o 
  10   1   3       65.08       56.79      5.46 o 
  11   1   3        0.13        0.40      3.57 o 
  12   1   3        0.43        1.14      3.93 o 
  13   1   3        1.09        2.63      4.54 o 
   0   2   3      368.59      353.43     14.97 o 
   1   2   3      194.55      183.24     12.04 o 
   2   2   3      175.23      144.41      4.00 o 
   3   2   3       62.79       62.52      9.01 o 
   4   2   3       22.61       32.41      2.80 o 
   5   2   3      222.75      203.45      4.17 o 
   6   2   3        3.11        3.34      1.72 o 
   7   2   3       59.59       45.41      3.61 o 
   8   2   3       62.70       45.74      5.21 o 
   9   2   3        6.78        5.64      1.55 o 
  10   2   3        6.73       10.64      3.97 o 
  11   2   3       14.74       15.31      4.42 o 
  12   2   3        2.41        4.84      4.42 o 
  13   2   3        3.25        5.11      4.73 o 
   0   3   3        2.08        0.69      5.00 o 
   1   3   3       22.16       20.81      1.86 o 
   2   3   3      949.72     1034.94     19.19 o 
   3   3   3      700.00      692.48     54.38 o 
   4   3   3       81.97       74.47      3.45 o 
   5   3   3      189.32      187.89      5.67 o 
   6   3   3       51.93       49.87      3.43 o 
   7   3   3      103.15       89.10      6.63 o 
   8   3   3      154.85      120.84     12.63 o 
   9   3   3       82.97       80.38     13.63 o 
  10   3   3       44.83       39.06      5.02 o 
  11   3   3        3.36        3.63      3.87 o 
  12   3   3        0.37        0.71      4.17 o 
  13   3   3        2.54        4.22      4.78 o 
   0   4   3        0.01        0.73      2.46 o 
   1   4   3        2.63        4.86      1.84 o 
   2   4   3      724.01      730.40     28.13 o 
   3   4   3       48.10       68.27      2.96 o 
   4   4   3      106.49      107.81      4.59 o 
   5   4   3      430.42      395.09     11.22 o 
   6   4   3      103.84      103.03      5.51 o 
   7   4   3       52.75       42.64      3.62 o 
   8   4   3      201.84      151.85     16.40 o 
   9   4   3       27.53       30.76      5.90 o 
  10   4   3       36.44       31.20      5.20 o 
  11   4   3        8.06       12.48      4.12 o 
  12   4   3        0.08        0.37      4.07 o 
  13   4   3       10.48       15.26      5.05 o 
   0   5   3      156.81      178.92     19.52 o 
   1   5   3      531.19      562.00     21.76 o 
   2   5   3      164.74      148.61      3.19 o 
   3   5   3      520.49      497.88      8.90 o 
   4   5   3      231.32      206.70      5.81 o 
   5   5   3      111.03       99.40      3.57 o 
   6   5   3      214.60      201.06     12.51 o 
   7   5   3       74.97       58.45      3.86 o 
   8   5   3       47.71       62.97      9.15 o 
   9   5   3       40.00       32.23      5.89 o 
  10   5   3        2.94        4.19      2.04 o 
  11   5   3        5.54        7.97      4.18 o 
  12   5   3        3.07        4.03      4.44 o 
  13   5   3        3.48        5.08      4.94 o 
   0   6   3      426.13      420.81      8.53 o 
   1   6   3       62.12       63.89      4.05 o 
   2   6   3      350.85      335.96      5.12 o 
   3   6   3       96.07       92.75      3.59 o 
   4   6   3      258.40      279.63      5.88 o 
   5   6   3       32.78       33.85      2.30 o 
   6   6   3       20.67       21.58      1.99 o 
   7   6   3       49.09       42.45      4.04 o 
   8   6   3        4.72        3.26      1.90 o 
   9   6   3       24.43       22.23      3.22 o 
  10   6   3        0.22        0.46      2.22 o 
  11   6   3       13.78       16.60      3.58 o 
  12   6   3        3.55        3.62      4.42 o 
  13   6   3        3.41        5.82      4.56 o 
   0   7   3       70.83       83.53      9.82 o 
   1   7   3      126.23      138.49      5.07 o 
   2   7   3      281.76      299.85     10.67 o 
   3   7   3       96.19      103.73      4.08 o 
   4   7   3        2.06        4.16      2.39 o 
   5   7   3       37.63       35.33      2.62 o 
   6   7   3       36.09       33.04      2.98 o 
   7   7   3        7.62        9.73      1.95 o 
   8   7   3       18.10       14.49      2.04 o 
   9   7   3        7.34        7.42      2.43 o 
  10   7   3        3.25        3.87      2.40 o 
  11   7   3        0.09        2.93      3.44 o 
  12   7   3        7.94        8.91      4.45 o 
  13   7   3        0.12        2.69      4.61 o 
   0   8   3       93.43       80.29      5.57 o 
   1   8   3     1064.17     1128.48     17.60 o 
   2   8   3       24.62       32.01      3.01 o 
   3   8   3      289.59      275.07     10.88 o 
   4   8   3      117.94      106.84      4.05 o 
   5   8   3      101.10       98.85      5.38 o 
   6   8   3      335.01      286.25     14.28 o 
   7   8   3       16.50       10.59      1.91 o 
   8   8   3       16.97       17.35      2.25 o 
   9   8   3       20.29       20.50      2.66 o 
  10   8   3       10.97       12.52      2.50 o 
  11   8   3       27.24       24.93      4.45 o 
  12   8   3        3.18        5.48      3.41 o 
  13   8   3        1.34        0.39      4.32 o 
   0   9   3       44.88       36.59      4.86 o 
   1   9   3      639.78      682.88     11.93 o 
   2   9   3       67.87       75.99      3.77 o 
   3   9   3      115.09      101.57      3.04 o 
   4   9   3      282.42      263.33      7.55 o 
   5   9   3       56.62       64.54      3.91 o 
   6   9   3      342.32      292.37     19.74 o 
   7   9   3       81.04       70.56      3.90 o 
   8   9   3      153.92      119.72     13.78 o 
   9   9   3        0.08        0.95      1.94 o 
  10   9   3       10.47       10.00      2.33 o 
  11   9   3        1.37        3.53      3.96 o 
  12   9   3        1.15        2.35      4.11 o 
  13   9   3        1.95        5.66      4.54 o 
   0  10   3      337.92      368.63      8.34 o 
   1  10   3     2210.31     2270.19     42.40 o 
   2  10   3      151.41      148.38      4.76 o 
   3  10   3      558.49      562.76     19.06 o 
   4  10   3      506.22      429.55     21.86 o 
   5  10   3      158.63      133.54      9.73 o 
   6  10   3      607.09      538.18     34.94 o 
   7  10   3       49.24       50.40      3.39 o 
   8  10   3       35.92       33.35      3.52 o 
   9  10   3        0.13        0.60      1.99 o 
  10  10   3        7.97        5.59      2.42 o 
  11  10   3        0.21        0.32      3.86 o 
  12  10   3        8.76       13.62      4.72 o 
  13  10   3        4.33        5.18      4.61 o 
   0  11   3      419.60      422.84     23.92 o 
   1  11   3       84.71       94.54      3.22 o 
   2  11   3      338.16      325.60     17.33 o 
   3  11   3       49.87       46.35      3.25 o 
   4  11   3      221.27      195.59     10.41 o 
   5  11   3       59.87       56.67      4.40 o 
   6  11   3       93.76       96.36      9.94 o 
   7  11   3      115.84      102.06      6.04 o 
   8  11   3       26.30       25.27      2.80 o 
   9  11   3        1.88        1.03      2.13 o 
  10  11   3        5.93        8.43      2.51 o 
  11  11   3        3.14        3.56      2.53 o 
  12  11   3        5.22        4.82      4.16 o 
  13  11   3        1.91        6.97      7.00 o 
   0  12   3        9.83       10.80      2.83 o 
   1  12   3       10.52       11.08      1.90 o 
   2  12   3       41.46       39.53      2.40 o 
   3  12   3       57.70       58.02      2.67 o 
   4  12   3      144.73      147.99      6.28 o 
   5  12   3        8.13       11.90      2.13 o 
   6  12   3      161.32      129.26      8.15 o 
   7  12   3        7.37        8.98      2.22 o 
   8  12   3       36.07       36.98      4.63 o 
   9  12   3       10.17        9.03      2.30 o 
  10  12   3       27.81       26.47      3.17 o 
  11  12   3        3.09        3.20      2.74 o 
  12  12   3        7.29        9.65      4.31 o 
  13  12   3        6.27       11.40      8.80 o 
   0  13   3       16.62       12.98      3.24 o 
   1  13   3        5.75        5.27      1.68 o 
   2  13   3       12.29        8.55      2.58 o 
   3  13   3       12.78       14.22      1.89 o 
   4  13   3       51.50       57.76      3.54 o 
   5  13   3        4.07        7.58      2.26 o 
   6  13   3      127.31       96.91      7.13 o 
   7  13   3       17.94       17.58      2.61 o 
   8  13   3       88.68       71.92      8.87 o 
   9  13   3        2.63        4.99      2.44 o 
  10  13   3       11.72        7.67      2.49 o 
  11  13   3        8.54        9.36      3.08 o 
  12  13   3        0.56        0.87      4.01 o 
   0  14   3        3.55        2.90      3.13 o 
   1  14   3       32.44       28.68      2.41 o 
   2  14   3       26.53       21.57      2.33 o 
   3  14   3       14.11       14.43      1.78 o 
   4  14   3       98.07       95.76      4.61 o 
   5  14   3       84.94       76.36      5.75 o 
   6  14   3      109.75       91.68      8.16 o 
   7  14   3      108.96      102.47     12.39 o 
   8  14   3       21.33       19.73      2.54 o 
   9  14   3       43.36       40.79      6.70 o 
  10  14   3       29.37       22.89      3.21 o 
  11  14   3        1.61        1.42      2.59 o 
  12  14   3        0.93        2.56      4.58 o 
   0  15   3      459.24      362.73     14.33 o 
   1  15   3       57.45       69.62      6.00 o 
   2  15   3       83.69       92.25      4.82 o 
   3  15   3      258.67      229.64     11.97 o 
   4  15   3       30.64       24.91      2.45 o 
   5  15   3       25.09       29.09      2.58 o 
   6  15   3      150.80      127.08     13.07 o 
   7  15   3       16.42       18.93      2.68 o 
   8  15   3       93.14       74.41     14.24 o 
   9  15   3       32.20       27.84      5.13 o 
  10  15   3        8.06        5.26      2.87 o 
  11  15   3       10.24       10.12      3.23 o 
  12  15   3        2.82        2.99      4.88 o 
   0  16   3      264.39      212.55     14.74 o 
   1  16   3      401.33      345.62     10.07 o 
   2  16   3      301.12      260.67      7.92 o 
   3  16   3      264.34      211.05     11.14 o 
   4  16   3        3.54        2.70      2.18 o 
   5  16   3       39.66       40.14      3.36 o 
   6  16   3      118.51       97.74      9.02 o 
   7  16   3        9.40        6.61      2.36 o 
   8  16   3       43.81       34.68      7.23 o 
   9  16   3       15.38       10.83      3.41 o 
  10  16   3       10.92        8.61      2.91 o 
  11  16   3        4.04        2.16      3.03 o 
  12  16   3        6.57        8.14      7.98 o 
   0  17   3       29.03       31.74      4.40 o 
   1  17   3      302.88      240.97     22.34 o 
   2  17   3       57.48       56.73      2.75 o 
   3  17   3      736.86      601.92     32.03 o 
   4  17   3      101.87       93.74      8.18 o 
   5  17   3      245.26      205.71     20.46 o 
   6  17   3       55.21       48.04      4.25 o 
   7  17   3        2.21        7.90      2.66 o 
   8  17   3        3.34        3.73      2.46 o 
   9  17   3       16.88       12.77      3.08 o 
  10  17   3        6.55        5.12      2.89 o 
  11  17   3       10.22        6.41      3.58 o 
   0  18   3       19.68       10.98      4.06 o 
   1  18   3       79.45       67.18      8.13 o 
   2  18   3       99.30      100.99      5.21 o 
   3  18   3       83.49       65.66      6.37 o 
   4  18   3       61.93       71.24      7.60 o 
   5  18   3      127.16      110.11     11.96 o 
   6  18   3       25.59       23.64      3.72 o 
   7  18   3       58.82       48.10      9.60 o 
   8  18   3       36.80       28.80      4.35 o 
   9  18   3       14.02       11.47      2.96 o 
  10  18   3        0.76        0.13      2.82 o 
  11  18   3        4.28        4.96      3.72 o 
   0  19   3       12.33       12.54      4.76 o 
   1  19   3      194.02      146.17      9.40 o 
   2  19   3       12.27       10.99      2.60 o 
   3  19   3       54.13       39.08      2.99 o 
   4  19   3       61.41       56.35      3.84 o 
   5  19   3       10.60       10.97      2.86 o 
   6  19   3       13.47       14.16      2.76 o 
   7  19   3        6.59       11.33      2.73 o 
   8  19   3        4.59        4.68      2.52 o 
   9  19   3        3.33        3.24      2.85 o 
  10  19   3        3.72        2.30      3.22 o 
  11  19   3        5.03        4.19      3.96 o 
   0  20   3       14.31       11.07      4.13 o 
   1  20   3        0.99        0.76      2.35 o 
   2  20   3       37.60       38.24      3.15 o 
   3  20   3        6.31        8.63      2.80 o 
   4  20   3       12.72       15.45      2.95 o 
   5  20   3       23.14       21.26      2.94 o 
   6  20   3        0.42        0.85      2.33 o 
   7  20   3        9.77       12.79      2.81 o 
   8  20   3       10.55        8.78      2.93 o 
   9  20   3        1.60        1.86      2.91 o 
  10  20   3        1.42        2.21      3.14 o 
  11  20   3        0.96        0.16      5.38 o 
   0  21   3      176.91      135.28     27.20 o 
   1  21   3       59.86       49.57      3.55 o 
   2  21   3      146.16      103.79      5.28 o 
   3  21   3       42.15       34.10      5.27 o 
   4  21   3       17.60       13.49      3.12 o 
   5  21   3       79.56       64.20      7.12 o 
   6  21   3        2.22        1.72      2.74 o 
   7  21   3        3.09        2.05      2.76 o 
   8  21   3       20.12       17.67      5.38 o 
   9  21   3        0.46        1.56      3.01 o 
  10  21   3       11.90       13.40      3.76 o 
   0  22   3        6.57        4.36      4.89 o 
   1  22   3       39.58       31.73      3.60 o 
   2  22   3       26.06       19.91      3.06 o 
   3  22   3       33.88       35.45      4.07 o 
   4  22   3       25.92       24.37      3.48 o 
   5  22   3        6.62        6.83      2.76 o 
   6  22   3       19.55       19.02      3.16 o 
   7  22   3        6.23        3.56      2.99 o 
   8  22   3        0.75        1.24      3.04 o 
   9  22   3        8.97       10.52      3.65 o 
  10  22   3        2.13        4.55      5.46 o 
   0  23   3       12.46        8.03      4.78 o 
   1  23   3       25.80       20.95      3.27 o 
   2  23   3       10.64        7.81      2.73 o 
   3  23   3       37.49       27.94      3.92 o 
   4  23   3       21.44       17.04      3.20 o 
   5  23   3        4.56        1.53      2.75 o 
   6  23   3       14.14        9.26      3.25 o 
   7  23   3        2.74        5.01      3.26 o 
   8  23   3       22.22       17.91      6.22 o 
   9  23   3        0.35        1.92      3.41 o 
  10  23   3       17.44       16.13      9.12 o 
   0  24   3       44.19       34.74      9.12 o 
   1  24   3       94.81       86.40      4.50 o 
   2  24   3        2.81        3.81      2.92 o 
   3  24   3       68.66       72.66      8.53 o 
   4  24   3        7.94        7.18      3.60 o 
   5  24   3        5.75        5.45      3.09 o 
   6  24   3        6.74        6.71      3.66 o 
   7  24   3       13.13       12.63      4.13 o 
   8  24   3       11.65       12.01      5.94 o 
   9  24   3        5.91        6.93      3.78 o 
   0  25   3        9.78       16.12      5.38 o 
   1  25   3       54.77       46.08      4.92 o 
   2  25   3       20.87       25.50      4.49 o 
   3  25   3       32.92       32.63      4.66 o 
   4  25   3        1.69        5.14      3.85 o 
   5  25   3       16.59       19.87      4.11 o 
   6  25   3        1.49        3.35      3.49 o 
   7  25   3        3.54        4.01      3.56 o 
   8  25   3        0.59        1.37      3.37 o 
   9  25   3        7.34       13.00     11.37 o 
   0  26   3        4.87        3.02      4.25 o 
   1  26   3        4.43        1.97      3.07 o 
   2  26   3       12.36       11.31      3.88 o 
   3  26   3        4.32        6.69      4.03 o 
   4  26   3        4.55        4.31      4.07 o 
   5  26   3        3.88        3.88      4.62 o 
   6  26   3        2.04        1.65      3.75 o 
   7  26   3        0.10        1.07      3.34 o 
   8  26   3        0.45        2.45      3.59 o 
   0  27   3        0.15        1.59      4.60 o 
   1  27   3       16.31       15.36      3.48 o 
   2  27   3       15.02       11.65      4.40 o 
   3  27   3       14.56       17.07      4.43 o 
   4  27   3       14.91       13.09      4.16 o 
   5  27   3        4.07        2.44      4.65 o 
   6  27   3        0.51        0.84      4.44 o 
   7  27   3        6.17        6.60      3.90 o 
   8  27   3        1.05        0.16     18.89 o 
   0  28   3       45.81       54.47      7.98 o 
   1  28   3        9.47       14.68      3.72 o 
   2  28   3       15.62       19.59      4.88 o 
   3  28   3       11.65       10.74      4.63 o 
   4  28   3       15.54       14.20      4.95 o 
   5  28   3        2.81        1.10      5.30 o 
   6  28   3       11.39       12.89      5.83 o 
   7  28   3        0.31        0.49     18.89 o 
   0  29   3       22.90       33.39      8.80 o 
   1  29   3       71.19       66.66      5.27 o 
   2  29   3        4.50        6.13      4.48 o 
   3  29   3       11.92       11.31      5.06 o 
   4  29   3       11.46       12.06      5.53 o 
   5  29   3       18.63       15.84      5.86 o 
   6  29   3        3.00        4.18      7.21 o 
   0  30   3       12.45       14.28      6.22 o 
   1  30   3        9.44       15.36      5.08 o 
   2  30   3       16.08       13.81      5.21 o 
   3  30   3       17.56       25.05      6.04 o 
   4  30   3        8.60        8.53      4.99 o 
   5  30   3        6.51        4.45      5.70 o 
   0  31   3        0.38        0.00      5.86 o 
   1  31   3        4.19        5.86      5.42 o 
   2  31   3        6.93        7.71      5.76 o 
   3  31   3       10.40       12.83      5.83 o 
   4  31   3        1.83        0.16      5.91 o 
   0  32   3        0.81        2.91      6.42 o 
   1  32   3       14.01       20.05      6.76 o 
   2  32   3        0.36        0.75      6.27 o 
   3  32   3        5.09        4.00      6.05 o 
   0  33   3        0.26        0.00      7.66 o 
   1  33   3        3.64        3.18      7.05 o 
   0   0   4      170.88      177.87     19.06 o 
   1   0   4        2.10        5.61      4.77 o 
   2   0   4       46.47       45.77      2.83 o 
   3   0   4      177.08      214.62     14.74 o 
   4   0   4       48.50       49.79      3.98 o 
   5   0   4      461.10      415.26     33.15 o 
   6   0   4       35.97       41.35      5.80 o 
   7   0   4       79.94       79.67      6.78 o 
   8   0   4       13.10       14.65      4.07 o 
   9   0   4        6.61       10.66      4.01 o 
  10   0   4        0.00        0.37      5.01 o 
  11   0   4        0.01        0.09      6.03 o 
  12   0   4        0.00        3.61      6.95 o 
   0   1   4      152.09      184.45      9.54 o 
   1   1   4       44.95       52.74      4.11 o 
   2   1   4       22.10       27.20      3.06 o 
   3   1   4       43.57       44.98      2.69 o 
   4   1   4       16.03       11.08      1.75 o 
   5   1   4        0.94        2.72      1.72 o 
   6   1   4       24.29       19.41      2.80 o 
   7   1   4       18.27       16.73      3.10 o 
   8   1   4        6.80        6.96      2.94 o 
   9   1   4        3.85        3.08      2.39 o 
  10   1   4        0.51        0.37      2.13 o 
  11   1   4        0.21        0.53      4.13 o 
  12   1   4        4.65        9.86      5.29 o 
   0   2   4       23.08       23.37      3.63 o 
   1   2   4       35.96       40.79      4.19 o 
   2   2   4        8.53        8.33      2.86 o 
   3   2   4       17.99       16.64      2.43 o 
   4   2   4       66.52       71.67      9.65 o 
   5   2   4      136.26      114.89     11.91 o 
   6   2   4       23.93       22.78      3.06 o 
   7   2   4       79.18       66.58      6.04 o 
   8   2   4       14.07       12.16      3.19 o 
   9   2   4        0.75        2.19      2.41 o 
  10   2   4        4.18        2.92      2.33 o 
  11   2   4        0.06        1.69      4.29 o 
  12   2   4        2.54        3.21      5.35 o 
   0   3   4      204.02      192.09     15.73 o 
   1   3   4      328.16      355.30     34.62 o 
   2   3   4      196.18      190.40      8.59 o 
   3   3   4      197.41      183.23      8.50 o 
   4   3   4      215.76      161.61     10.19 o 
   5   3   4       61.61       51.22      2.66 o 
   6   3   4      272.08      230.88     11.16 o 
   7   3   4      101.55       87.67      6.51 o 
   8   3   4       50.58       41.28      3.61 o 
   9   3   4       66.06       47.95      6.07 o 
  10   3   4        5.90        2.45      2.14 o 
  11   3   4        0.01        0.91      4.12 o 
  12   3   4       13.39       19.38      5.65 o 
   0   4   4       24.46       22.44      5.38 o 
   1   4   4      168.07      172.62      7.79 o 
   2   4   4       57.42       56.78      4.52 o 
   3   4   4      334.76      320.76     15.26 o 
   4   4   4      193.89      174.37      3.87 o 
   5   4   4       97.51       94.95      3.91 o 
   6   4   4      322.14      304.23     21.94 o 
   7   4   4       15.92       14.99      2.24 o 
   8   4   4       15.88       12.33      2.36 o 
   9   4   4        9.28        6.66      2.52 o 
  10   4   4       10.46        6.44      2.30 o 
  11   4   4        0.97        2.76      4.23 o 
  12   4   4        2.65        3.57      4.99 o 
   0   5   4       79.76       91.24      5.95 o 
   1   5   4       21.08       20.87      2.68 o 
   2   5   4       34.19       32.34      2.87 o 
   3   5   4       65.49       65.80      3.22 o 
   4   5   4      311.68      299.76      5.85 o 
   5   5   4      215.06      183.50      9.75 o 
   6   5   4      201.62      176.92     10.11 o 
   7   5   4       44.89       36.69      5.41 o 
   8   5   4       38.82       28.29      3.04 o 
   9   5   4       13.59       10.62      2.71 o 
  10   5   4        0.83        1.90      2.08 o 
  11   5   4        8.16        8.78      4.77 o 
  12   5   4        6.13        9.12      5.07 o 
   0   6   4        6.45        6.68      3.41 o 
   1   6   4       18.67       20.80      3.05 o 
   2   6   4        6.11        3.77      2.51 o 
   3   6   4       60.97       57.04      4.58 o 
   4   6   4       16.35       16.48      3.00 o 
   5   6   4      298.28      273.92      7.71 o 
   6   6   4       44.86       43.61      3.26 o 
   7   6   4      136.64      103.77     11.51 o 
   8   6   4        0.44        2.93      2.03 o 
   9   6   4       14.75       12.05      2.41 o 
  10   6   4       14.73       14.65      4.33 o 
  11   6   4        5.76        3.21      4.44 o 
  12   6   4        0.40        0.46      4.67 o 
   0   7   4        1.37        0.37      3.18 o 
   1   7   4      111.36      139.17      9.81 o 
   2   7   4       31.79       34.49      3.03 o 
   3   7   4       70.52       74.55      5.17 o 
   4   7   4       39.26       37.27      2.89 o 
   5   7   4       69.47       73.76      4.43 o 
   6   7   4       72.70       65.50      3.26 o 
   7   7   4       39.03       35.29      3.31 o 
   8   7   4       15.26        8.82      2.11 o 
   9   7   4        6.62        2.66      2.17 o 
  10   7   4        5.34        3.64      2.18 o 
  11   7   4       13.45       17.90      4.89 o 
  12   7   4        0.53        2.50      4.59 o 
   0   8   4       35.99       46.12      5.36 o 
   1   8   4       95.12      101.59      5.02 o 
   2   8   4      163.06      158.29      4.58 o 
   3   8   4      111.81      100.35      4.18 o 
   4   8   4       50.05       46.53      3.41 o 
   5   8   4       16.23       15.83      2.67 o 
   6   8   4       34.34       34.88      2.87 o 
   7   8   4       59.13       47.79      3.52 o 
   8   8   4       19.26       23.99      2.86 o 
   9   8   4       14.86       16.05      2.50 o 
  10   8   4       12.82       14.88      3.94 o 
  11   8   4       15.83       10.81      4.50 o 
  12   8   4        0.44        2.23      4.66 o 
   0   9   4      161.45      161.76      9.69 o 
   1   9   4        5.91        5.98      2.49 o 
   2   9   4      223.34      230.14      8.76 o 
   3   9   4       62.34       67.68      4.41 o 
   4   9   4       70.41       68.44      3.40 o 
   5   9   4      204.57      197.38      7.30 o 
   6   9   4       84.57       84.50      6.06 o 
   7   9   4       71.54       48.12      4.01 o 
   8   9   4       47.07       48.16      4.23 o 
   9   9   4       20.37       14.00      2.48 o 
  10   9   4       13.17        7.61      2.45 o 
  11   9   4        1.09        0.78      2.35 o 
  12   9   4        1.97        4.20      4.56 o 
   0  10   4      388.92      365.60     10.27 o 
   1  10   4      109.76      103.70      4.13 o 
   2  10   4      295.44      287.80      8.10 o 
   3  10   4       62.85       60.18      3.64 o 
   4  10   4      203.25      199.18      7.73 o 
   5  10   4       15.03       16.11      2.58 o 
   6  10   4       28.62       22.72      2.59 o 
   7  10   4       11.55       12.48      2.17 o 
   8  10   4       15.55       10.04      2.27 o 
   9  10   4        4.86        3.12      2.13 o 
  10  10   4        1.98        3.00      2.24 o 
  11  10   4        3.19        2.75      2.26 o 
  12  10   4        2.80        4.40     10.75 o 
   0  11   4        0.05        1.05      3.84 o 
   1  11   4       52.82       57.97      3.46 o 
   2  11   4      113.31      113.55      5.03 o 
   3  11   4      155.22      142.14      4.36 o 
   4  11   4      158.87      140.82      8.40 o 
   5  11   4       36.94       34.54      3.40 o 
   6  11   4      118.44      106.45      9.29 o 
   7  11   4       47.11       36.90      4.62 o 
   8  11   4       51.52       47.86      5.90 o 
   9  11   4       38.43       34.32      5.80 o 
  10  11   4       27.54       22.92      6.06 o 
  11  11   4        2.64        2.79      2.30 o 
  12  11   4        0.62        6.68     11.24 o 
   0  12   4       65.93       68.12      4.99 o 
   1  12   4       10.28       12.94      2.60 o 
   2  12   4      271.38      256.20      8.97 o 
   3  12   4       38.53       38.63      2.76 o 
   4  12   4      150.64      142.80      7.02 o 
   5  12   4       49.95       44.56      4.37 o 
   6  12   4       23.50       21.53      2.83 o 
   7  12   4       11.25       11.94      2.41 o 
   8  12   4        3.58        4.57      2.31 o 
   9  12   4        0.31        1.45      2.23 o 
  10  12   4        0.39        1.77      2.30 o 
  11  12   4        1.89        0.96      2.21 o 
  12  12   4        3.69        3.46      6.53 o 
   0  13   4       14.22       15.63      3.85 o 
   1  13   4       16.29       16.88      2.78 o 
   2  13   4        6.16        7.53      2.11 o 
   3  13   4       43.60       44.79      2.47 o 
   4  13   4       68.83       61.90      3.60 o 
   5  13   4        5.53        5.06      2.58 o 
   6  13   4       33.43       30.34      2.96 o 
   7  13   4        9.50        8.97      2.31 o 
   8  13   4        3.89        3.29      2.33 o 
   9  13   4        0.78        0.92      2.31 o 
  10  13   4        3.18        3.91      2.41 o 
  11  13   4        0.35        1.00      2.47 o 
   0  14   4       64.45       54.26      8.47 o 
   1  14   4      130.78       98.71      6.95 o 
   2  14   4       71.67       61.48      3.64 o 
   3  14   4       73.28       75.00      4.26 o 
   4  14   4       33.65       29.68      2.97 o 
   5  14   4       91.51       78.58      4.03 o 
   6  14   4       31.02       26.78      3.16 o 
   7  14   4       47.06       45.03      4.57 o 
   8  14   4        6.41        8.88      2.52 o 
   9  14   4        6.51        4.10      2.94 o 
  10  14   4        6.13        4.50      2.58 o 
  11  14   4        1.78        1.49      2.35 o 
   0  15   4      128.35      128.54     11.16 o 
   1  15   4      333.26      294.73     15.61 o 
   2  15   4       46.52       42.07      3.02 o 
   3  15   4      114.00      107.54      7.05 o 
   4  15   4        0.44        1.86      2.37 o 
   5  15   4      147.18      143.12      5.31 o 
   6  15   4       32.27       30.13      3.05 o 
   7  15   4       27.21       22.87      2.66 o 
   8  15   4       14.27       12.04      2.71 o 
   9  15   4        7.29        5.82      2.52 o 
  10  15   4        9.59       10.56      2.68 o 
  11  15   4        1.51        1.35      2.47 o 
   0  16   4       86.77       99.94     12.38 o 
   1  16   4      417.79      348.46     14.58 o 
   2  16   4       77.33       60.51      3.78 o 
   3  16   4      221.01      213.88     14.10 o 
   4  16   4      159.55      147.82     12.68 o 
   5  16   4       16.10       19.06      3.01 o 
   6  16   4       44.17       39.04      3.23 o 
   7  16   4       26.31       19.62      2.71 o 
   8  16   4        0.45        0.73      2.30 o 
   9  16   4        4.34        2.26      2.48 o 
  10  16   4        4.39        2.94      2.64 o 
  11  16   4        2.75        1.72      2.67 o 
   0  17   4       65.47       59.87     10.26 o 
   1  17   4       58.37       55.99      4.88 o 
   2  17   4       46.03       46.03      3.25 o 
   3  17   4       64.09       49.83      4.12 o 
   4  17   4        6.21        5.27      2.56 o 
   5  17   4       92.86       71.98      7.36 o 
   6  17   4       24.41       24.34      2.94 o 
   7  17   4        9.86        5.69      2.67 o 
   8  17   4       11.24       10.55      2.78 o 
   9  17   4        2.02        2.70      3.04 o 
  10  17   4       11.61        8.97      2.80 o 
   0  18   4        0.72        1.98      3.33 o 
   1  18   4        9.82        5.39      2.56 o 
   2  18   4        4.03        3.42      2.19 o 
   3  18   4        0.44        0.68      2.47 o 
   4  18   4        8.60       10.28      2.60 o 
   5  18   4        5.43        5.28      2.48 o 
   6  18   4       17.48       15.15      2.87 o 
   7  18   4        0.98        1.58      2.54 o 
   8  18   4        3.14        3.05      2.48 o 
   9  18   4        1.67        1.56      2.67 o 
  10  18   4        0.20        1.64      2.80 o 
   0  19   4        1.11        1.81      3.10 o 
   1  19   4        6.17        2.90      2.41 o 
   2  19   4       42.07       35.96      2.79 o 
   3  19   4       17.92       12.93      2.89 o 
   4  19   4       30.97       30.88      3.55 o 
   5  19   4       27.55       26.12      3.19 o 
   6  19   4        5.70        4.64      2.44 o 
   7  19   4        4.83        2.59      2.51 o 
   8  19   4        1.84        2.49      2.68 o 
   9  19   4        0.33        0.50      2.78 o 
  10  19   4        0.10        1.08      3.09 o 
   0  20   4       12.04       11.24      3.32 o 
   1  20   4        6.64        6.59      2.51 o 
   2  20   4       16.07       18.27      2.61 o 
   3  20   4       32.10       26.23      3.50 o 
   4  20   4       33.95       30.72      3.37 o 
   5  20   4       33.33       27.64      3.39 o 
   6  20   4        3.15        2.01      2.48 o 
   7  20   4        2.24        2.46      2.60 o 
   8  20   4        6.71        8.53      3.17 o 
   9  20   4        1.06        0.91      2.75 o 
  10  20   4        2.84        4.56     12.38 o 
   0  21   4       15.12        9.30      6.11 o 
   1  21   4       11.74        9.06      2.49 o 
   2  21   4        6.12        4.00      2.48 o 
   3  21   4       54.59       45.74      6.05 o 
   4  21   4        2.44        1.55      2.77 o 
   5  21   4       40.09       37.28      5.10 o 
   6  21   4        4.10        5.70      2.91 o 
   7  21   4        4.67        7.47      3.10 o 
   8  21   4       19.25       14.62      5.41 o 
   9  21   4        1.93        2.03      2.94 o 
   0  22   4       45.21       48.33     13.52 o 
   1  22   4       11.28        9.28      2.79 o 
   2  22   4       10.48        8.98      3.31 o 
   3  22   4        3.85        7.43      3.03 o 
   4  22   4       11.41        6.01      2.95 o 
   5  22   4        0.54        1.49      3.05 o 
   6  22   4       16.79       17.36      4.88 o 
   7  22   4        1.72        1.21      3.19 o 
   8  22   4       21.47       23.46      5.25 o 
   9  22   4        6.94       11.08     13.36 o 
   0  23   4        6.87        7.42      3.95 o 
   1  23   4       26.14       28.03      3.20 o 
   2  23   4       14.52       12.10      3.86 o 
   3  23   4       14.57       15.00      3.91 o 
   4  23   4       15.81       22.74      3.41 o 
   5  23   4        1.06        2.44      3.11 o 
   6  23   4       12.65        8.99      3.59 o 
   7  23   4        0.06        1.31      3.20 o 
   8  23   4       14.81       10.83      5.41 o 
   0  24   4        3.94        3.76      4.64 o 
   1  24   4        3.04        1.64      2.70 o 
   2  24   4       14.46       16.80      3.68 o 
   3  24   4        7.07        7.42      3.61 o 
   4  24   4       11.06        8.58      3.45 o 
   5  24   4        0.52        1.29      3.21 o 
   6  24   4        3.22        2.58      3.55 o 
   7  24   4        2.84        2.32      3.55 o 
   8  24   4        8.98       12.26      8.82 o 
   0  25   4        6.80        5.49      5.05 o 
   1  25   4        5.83        2.71      2.89 o 
   2  25   4       15.97       17.66      4.66 o 
   3  25   4        1.10        2.18      3.64 o 
   4  25   4        6.01        4.86      3.72 o 
   5  25   4        0.47        1.52      3.32 o 
   6  25   4        0.87        2.31      3.69 o 
   7  25   4        0.25        4.04      8.00 o 
   0  26   4       48.77       59.18      7.82 o 
   1  26   4        0.33        0.99      3.25 o 
   2  26   4       18.00       19.53      4.69 o 
   3  26   4        3.28        3.33      4.01 o 
   4  26   4        5.45        3.35      4.11 o 
   5  26   4        8.46        8.10      4.43 o 
   6  26   4        2.77        1.95      3.96 o 
   7  26   4        2.09        4.40      8.45 o 
   0  27   4        3.58        1.81      4.87 o 
   1  27   4       11.51        9.65      4.65 o 
   2  27   4        5.09        7.22      4.76 o 
   3  27   4       11.75       12.20      4.94 o 
   4  27   4       10.46       10.96      4.67 o 
   5  27   4        1.39        1.62      4.41 o 
   6  27   4        2.38        8.32     11.16 o 
   0  28   4        0.24        4.76      5.38 o 
   1  28   4       21.73       20.78      6.06 o 
   2  28   4       18.13       22.40      5.26 o 
   3  28   4        9.44       12.95      5.21 o 
   4  28   4       27.09       22.77      5.36 o 
   0  29   4       38.98       45.79     13.68 o 
   1  29   4       46.51       61.51      6.61 o 
   2  29   4       27.53       26.09      5.64 o 
   3  29   4        6.49        8.91      5.32 o 
   4  29   4        9.29        8.63     12.22 o 
   0  30   4        8.36       11.56      6.39 o 
   1  30   4       23.95       25.64      5.92 o 
   2  30   4        4.69        7.52      6.00 o 
   3  30   4       60.87       63.04     17.10 o 
   0  31   4       19.06       19.38      7.49 o 
   1  31   4       16.88       19.81      6.98 o 
   0   0   5       30.57       23.45      7.17 o 
   1   0   5       12.66       14.31      5.87 o 
   2   0   5        3.41        1.20      4.68 o 
   3   0   5      163.05      150.25      8.12 o 
   4   0   5        8.84        5.51      3.76 o 
   5   0   5      196.59      160.21     25.90 o 
   6   0   5        0.01        1.91      5.57 o 
   7   0   5        7.69        7.20      5.22 o 
   8   0   5        0.32        3.15      5.53 o 
   9   0   5        1.02        4.96      5.53 o 
  10   0   5        9.21        6.07      5.38 o 
  11   0   5        1.66        6.31      8.52 o 
   0   1   5       55.89       61.55      7.89 o 
   1   1   5        9.09       10.72      3.99 o 
   2   1   5       12.47       17.04      3.44 o 
   3   1   5       21.06       29.20      4.21 o 
   4   1   5        3.13        3.35      2.54 o 
   5   1   5       15.44       19.69      3.58 o 
   6   1   5        3.64        5.34      3.77 o 
   7   1   5       34.53       38.58      4.85 o 
   8   1   5       17.28       19.31      4.28 o 
   9   1   5        0.17        0.69      3.68 o 
  10   1   5       20.63       27.61      4.05 o 
  11   1   5        0.83        3.18      5.57 o 
   0   2   5       16.62       17.85      6.22 o 
   1   2   5       52.55       54.53      5.48 o 
   2   2   5       59.02       56.14      4.96 o 
   3   2   5       24.48       21.15      3.59 o 
   4   2   5      195.47      208.43     16.27 o 
   5   2   5      138.99      150.67      9.92 o 
   6   2   5       13.83       14.87      3.41 o 
   7   2   5       18.17       16.95      4.24 o 
   8   2   5        1.67        1.26      3.61 o 
   9   2   5        4.71        5.26      3.76 o 
  10   2   5        4.34        6.74      3.87 o 
  11   2   5       13.78       17.83      6.15 o 
   0   3   5        6.99        6.18      4.54 o 
   1   3   5       19.24       21.86      3.84 o 
   2   3   5       16.08       15.16      3.63 o 
   3   3   5       10.73       16.63      3.98 o 
   4   3   5       55.21       63.01      5.47 o 
   5   3   5       27.65       33.71      3.45 o 
   6   3   5        3.32        1.45      2.93 o 
   7   3   5       17.20       18.03      4.03 o 
   8   3   5       23.94       24.76      4.52 o 
   9   3   5        1.83        3.52      3.54 o 
  10   3   5        6.14        8.59      3.92 o 
  11   3   5        7.03        9.97      6.05 o 
   0   4   5       32.12       39.79      5.35 o 
   1   4   5       64.01       61.30      5.64 o 
   2   4   5      131.24      131.25     13.65 o 
   3   4   5       49.75       55.81      4.04 o 
   4   4   5      167.51      178.39     13.43 o 
   5   4   5       68.53       71.35      5.38 o 
   6   4   5        0.16        3.46      2.67 o 
   7   4   5        3.41        2.72      3.12 o 
   8   4   5        8.65       10.54      3.78 o 
   9   4   5        0.44        1.18      3.51 o 
  10   4   5        1.79        1.47      3.75 o 
  11   4   5        6.33       10.90      5.78 o 
   0   5   5       63.93       98.62     25.98 o 
   1   5   5      158.43      183.89     27.48 o 
   2   5   5      111.90      129.58     13.28 o 
   3   5   5      287.90      299.28     22.52 o 
   4   5   5      191.32      188.90     17.67 o 
   5   5   5       74.24       84.07      4.64 o 
   6   5   5      106.05      120.21      8.66 o 
   7   5   5        2.13        2.76      3.17 o 
   8   5   5        1.61        6.13      3.98 o 
   9   5   5        3.03        8.09      3.75 o 
  10   5   5        4.31        7.55      3.48 o 
  11   5   5        5.13        8.00      5.85 o 
   0   6   5       56.16       71.75     23.70 o 
   1   6   5      306.59      363.74     38.16 o 
   2   6   5       21.14       23.98      4.15 o 
   3   6   5      189.14      244.96     36.04 o 
   4   6   5       20.85       16.81      3.73 o 
   5   6   5       66.37       80.48      4.13 o 
   6   6   5       46.56       33.82      3.89 o 
   7   6   5       16.62       18.01      3.11 o 
   8   6   5       38.81       41.35      6.21 o 
   9   6   5        2.22        3.15      3.62 o 
  10   6   5        7.37        4.17      3.22 o 
  11   6   5        3.38        3.35      2.72 o 
   0   7   5      110.14      133.66     23.78 o 
   1   7   5       58.35       88.71     11.57 o 
   2   7   5      178.63      207.59     18.03 o 
   3   7   5      188.03      216.79     19.95 o 
   4   7   5      161.20      164.42      6.75 o 
   5   7   5        1.89        6.00      3.01 o 
   6   7   5       97.12       94.32      6.19 o 
   7   7   5       29.29       28.59      3.26 o 
   8   7   5       15.83       14.90      3.37 o 
   9   7   5       13.21       11.74      6.86 o 
  10   7   5        2.18        2.66      3.11 o 
  11   7   5        6.79        4.60      2.79 o 
   0   8   5       42.49       51.06      9.94 o 
   1   8   5        4.38        7.52      4.88 o 
   2   8   5       23.12       27.70      3.88 o 
   3   8   5       44.38       44.36      4.95 o 
   4   8   5        7.15        9.21      3.15 o 
   5   8   5       34.44       33.25      3.45 o 
   6   8   5       14.23       16.50      3.08 o 
   7   8   5       12.30       10.57      3.19 o 
   8   8   5        3.95        3.73      2.24 o 
   9   8   5        3.14        3.16      3.40 o 
  10   8   5        3.15        3.93      3.17 o 
  11   8   5        1.10        0.66      2.78 o 
   0   9   5      187.46      204.52     27.61 o 
   1   9   5       15.88       18.66      4.97 o 
   2   9   5       19.34       17.25      3.96 o 
   3   9   5       30.93       38.72      4.03 o 
   4   9   5       27.60       27.11      3.53 o 
   5   9   5       20.63       21.70      3.70 o 
   6   9   5       30.98       34.50      3.43 o 
   7   9   5        9.59       13.07      3.04 o 
   8   9   5       16.92       13.01      2.93 o 
   9   9   5        7.30        6.64      3.42 o 
  10   9   5        6.40        6.85      3.47 o 
  11   9   5        2.86        0.16      2.77 o 
   0  10   5       53.80       56.52      7.07 o 
   1  10   5        9.68        9.10      4.01 o 
   2  10   5      114.16      124.97     11.80 o 
   3  10   5       47.30       49.48      3.79 o 
   4  10   5        1.19        3.60      2.82 o 
   5  10   5       13.96       10.56      3.46 o 
   6  10   5        3.03        3.97      2.67 o 
   7  10   5        7.37        6.02      3.01 o 
   8  10   5        1.58        1.83      2.50 o 
   9  10   5        4.77        3.49      2.77 o 
  10  10   5        7.84        5.57      3.52 o 
  11  10   5        4.34        2.77      3.42 o 
   0  11   5       17.34       16.37      6.22 o 
   1  11   5        8.30       11.31      4.06 o 
   2  11   5       29.43       32.25      4.88 o 
   3  11   5       18.56       20.50      3.68 o 
   4  11   5      140.35      158.40      8.28 o 
   5  11   5       38.88       42.98      3.73 o 
   6  11   5       18.12       20.56      3.32 o 
   7  11   5        7.71        6.79      3.07 o 
   8  11   5        9.89        8.89      2.69 o 
   9  11   5       14.25       13.32      3.19 o 
  10  11   5        5.74        4.03      3.53 o 
   0  12   5       27.57       24.47      5.66 o 
   1  12   5      164.25      179.17      7.71 o 
   2  12   5       31.29       31.76      4.60 o 
   3  12   5       44.47       55.26      5.63 o 
   4  12   5        2.10        7.00      2.92 o 
   5  12   5       22.81       20.13      3.09 o 
   6  12   5       11.74       11.50      3.06 o 
   7  12   5        8.21        8.98      2.97 o 
   8  12   5        2.99        4.90      2.69 o 
   9  12   5       15.12       14.56      3.43 o 
  10  12   5        4.80        4.06      2.77 o 
   0  13   5       12.23        8.45      5.16 o 
   1  13   5       53.60       59.13      5.24 o 
   2  13   5       88.08       98.35      5.76 o 
   3  13   5       20.93       24.68      4.90 o 
   4  13   5      103.96      111.22      7.66 o 
   5  13   5       12.69       15.07      3.28 o 
   6  13   5        6.06        6.68      2.68 o 
   7  13   5        6.87        9.60      3.00 o 
   8  13   5        2.08        1.76      2.55 o 
   9  13   5        4.96        5.29      3.12 o 
  10  13   5        2.58        2.86      2.65 o 
   0  14   5      104.44      112.23      8.50 o 
   1  14   5        0.11        1.66      3.18 o 
   2  14   5      104.08      103.00      5.42 o 
   3  14   5       16.28       15.53      4.48 o 
   4  14   5       12.79       20.55      3.37 o 
   5  14   5       37.96       40.51      3.98 o 
   6  14   5        7.49        9.29      3.07 o 
   7  14   5       18.96       17.39      3.09 o 
   8  14   5        4.65        6.45      3.11 o 
   9  14   5        9.54        9.17      3.03 o 
  10  14   5        2.19        1.37      2.72 o 
   0  15   5       30.68       31.15      5.62 o 
   1  15   5       37.73       36.88      3.82 o 
   2  15   5       26.59       29.87      5.03 o 
   3  15   5       36.36       34.15      4.77 o 
   4  15   5       16.51       16.13      3.37 o 
   5  15   5        4.97        5.93      3.26 o 
   6  15   5        0.64        0.48      2.66 o 
   7  15   5        6.16        5.63      2.95 o 
   8  15   5        7.43        9.26      3.18 o 
   9  15   5        1.63        2.28      2.83 o 
  10  15   5        2.54        1.83      2.89 o 
   0  16   5       16.57       22.55     10.10 o 
   1  16   5       26.62       25.12      3.54 o 
   2  16   5       30.65       31.34      3.95 o 
   3  16   5        9.08        9.67      3.67 o 
   4  16   5        7.47       11.84      3.66 o 
   5  16   5        5.20        6.30      3.03 o 
   6  16   5        8.86        7.24      3.08 o 
   7  16   5       17.56       16.67      3.37 o 
   8  16   5        4.79        3.56      3.17 o 
   9  16   5        7.94        6.80      3.12 o 
   0  17   5        9.88       11.59      4.40 o 
   1  17   5       30.76       27.91      3.37 o 
   2  17   5       13.06        9.31      2.95 o 
   3  17   5       21.46       16.92      3.98 o 
   4  17   5        0.01        0.39      3.44 o 
   5  17   5       35.14       31.64      3.92 o 
   6  17   5        7.16        6.98      3.08 o 
   7  17   5       10.24        6.30      3.15 o 
   8  17   5        6.27        6.92      3.29 o 
   9  17   5        1.24        2.73      3.08 o 
   0  18   5       36.42       31.57      5.23 o 
   1  18   5        2.28        2.32      2.89 o 
   2  18   5        1.19        1.75      3.13 o 
   3  18   5       42.80       51.26      6.42 o 
   4  18   5        2.14        1.98      3.70 o 
   5  18   5       30.45       31.90      3.80 o 
   6  18   5        5.09        3.07      3.06 o 
   7  18   5        0.44        1.28      3.06 o 
   8  18   5        3.25        2.86      2.95 o 
   9  18   5        2.37        0.93      5.21 o 
   0  19   5        7.63        8.27      3.77 o 
   1  19   5        1.52        0.68      2.52 o 
   2  19   5       19.98       21.25      4.36 o 
   3  19   5       12.65       16.39      4.75 o 
   4  19   5        0.39        3.36      3.60 o 
   5  19   5        4.53        7.34      3.24 o 
   6  19   5        5.43        7.21      3.48 o 
   7  19   5        1.18        1.05      3.16 o 
   8  19   5        0.70        2.06      3.17 o 
   0  20   5        0.75        0.78      3.71 o 
   1  20   5        6.85        6.02      2.94 o 
   2  20   5        0.63        1.42      3.47 o 
   3  20   5       10.64       10.72      3.99 o 
   4  20   5        7.43        7.05      3.70 o 
   5  20   5        1.62        4.97      3.52 o 
   6  20   5        4.23       10.86      3.48 o 
   7  20   5        2.53        6.03      3.58 o 
   8  20   5        8.65       11.32      6.33 o 
   0  21   5        0.93        1.52      3.79 o 
   1  21   5       33.68       28.75      3.66 o 
   2  21   5       11.12       12.39      3.97 o 
   3  21   5        7.40        8.01      3.70 o 
   4  21   5        2.39        1.97      3.64 o 
   5  21   5       12.20        9.99      4.11 o 
   6  21   5        6.91        9.45      3.95 o 
   7  21   5       17.19       17.01      5.17 o 
   0  22   5        5.16        5.63      4.34 o 
   1  22   5       11.40       10.12      2.94 o 
   2  22   5        0.89        1.53      3.83 o 
   3  22   5       16.56       19.41      4.16 o 
   4  22   5       24.10       23.26      6.15 o 
   5  22   5       13.60       15.21      4.15 o 
   6  22   5       11.48       10.35      3.98 o 
   7  22   5        0.79        3.01      9.66 o 
   0  23   5        0.05        0.48      3.75 o 
   1  23   5        5.87        6.25      2.99 o 
   2  23   5        9.16        7.11      3.78 o 
   3  23   5       21.25       14.52      4.14 o 
   4  23   5        1.54        2.29      3.83 o 
   5  23   5        0.79        2.01      3.81 o 
   6  23   5        4.89        6.64      6.22 o 
   0  24   5        2.59        2.97      4.73 o 
   1  24   5        0.90        1.19      3.80 o 
   2  24   5        0.07        0.12      3.91 o 
   3  24   5       15.42       16.85      4.99 o 
   4  24   5        5.01        6.44      4.23 o 
   5  24   5        5.93        5.92      4.64 o 
   6  24   5        0.86       10.59     15.64 o 
   0  25   5        0.19        0.16      4.23 o 
   1  25   5       15.78       15.80      6.11 o 
   2  25   5        2.39        0.97      4.49 o 
   3  25   5        3.88        4.64      4.56 o 
   4  25   5        5.18        5.97      4.75 o 
   5  25   5        7.31       13.16     10.25 o 
   0  26   5        0.47        0.16      4.72 o 
   1  26   5        0.51        4.07      4.29 o 
   2  26   5        1.21        3.33      4.27 o 
   3  26   5        1.07        2.13      4.44 o 
   4  26   5       18.25       24.60     16.78 o 
   0  27   5        0.06        4.08      5.50 o 
   1  27   5       59.68       56.67     15.82 o 
   2  27   5        4.52        3.12      5.79 o 
   3  27   5       30.51       34.37     15.31 o 
   1  28   5        0.84        0.00      6.52 o 
   0   0   6       10.52       14.50     13.19 o 
   1   0   6       17.95       20.35      7.81 o 
   2   0   6        6.24        2.42      5.51 o 
   3   0   6      167.57      170.26     16.37 o 
   4   0   6        0.00        1.88      5.29 o 
   5   0   6       32.89       74.47     15.65 o 
   6   0   6        3.91        0.26      6.64 o 
   7   0   6        7.13       13.37      7.01 o 
   8   0   6        6.58       14.49      7.84 o 
   9   0   6       11.68       22.56      7.96 o 
  10   0   6        6.08       13.04     11.39 o 
   0   1   6        2.56        1.06      6.88 o 
   1   1   6        7.99       11.39      5.33 o 
   2   1   6        0.34        0.72      4.92 o 
   3   1   6        4.57        6.71      4.25 o 
   4   1   6        1.65        3.07      4.32 o 
   5   1   6       29.40       42.62      8.55 o 
   6   1   6       11.32       19.80      5.21 o 
   7   1   6        4.48        5.78      4.94 o 
   8   1   6       36.55       60.89      7.83 o 
   9   1   6        8.39       14.33      5.34 o 
  10   1   6       23.22       36.13      8.87 o 
   0   2   6        8.82        4.85      5.96 o 
   1   2   6       71.75       81.79      6.77 o 
   2   2   6       42.92       40.63      5.47 o 
   3   2   6       16.16       18.36      6.57 o 
   4   2   6       20.38       24.95      5.63 o 
   5   2   6       11.41       11.36      4.91 o 
   6   2   6        8.32       16.76      6.30 o 
   7   2   6        6.85        7.34      5.22 o 
   8   2   6        0.58        2.82      5.33 o 
   9   2   6       10.59       19.83      5.48 o 
  10   2   6        1.45        3.63      8.38 o 
   0   3   6       12.51       25.89     11.16 o 
   1   3   6        0.60        1.36      3.91 o 
   2   3   6        1.17        2.01      4.90 o 
   3   3   6       22.52       28.67      7.22 o 
   4   3   6        7.14        8.50      3.85 o 
   5   3   6       21.70       26.62      4.60 o 
   6   3   6        0.23        0.75      4.44 o 
   7   3   6       28.91       33.17      6.00 o 
   8   3   6        6.93        9.79      5.21 o 
   9   3   6        3.49        7.51      5.07 o 
  10   3   6        9.17       11.31      8.89 o 
   0   4   6       38.17       84.01     37.63 o 
   1   4   6       97.22      120.92     24.61 o 
   2   4   6       23.40       27.68      6.12 o 
   3   4   6       70.66       82.27     10.54 o 
   4   4   6        0.56        3.88      5.51 o 
   5   4   6       16.30       21.61      5.35 o 
   6   4   6        0.21        1.91      4.76 o 
   7   4   6       10.44       18.35      6.61 o 
   8   4   6        6.64       14.11      5.27 o 
   9   4   6        6.05       11.06      4.95 o 
  10   4   6        1.66        4.56     10.10 o 
   0   5   6       23.92       29.39     14.82 o 
   1   5   6       37.22       55.62      8.09 o 
   2   5   6       34.11       41.82     12.22 o 
   3   5   6       23.32       31.12      6.80 o 
   4   5   6        8.70        6.13      5.20 o 
   5   5   6       10.39       17.68      6.15 o 
   6   5   6        0.17        1.60      4.82 o 
   7   5   6       26.02       36.34      6.45 o 
   8   5   6       10.28       17.90      6.61 o 
   9   5   6        3.06        7.47      4.89 o 
   0   6   6       95.89      170.69     25.08 o 
   1   6   6      221.76      333.08     49.91 o 
   2   6   6       90.43      143.62     32.84 o 
   3   6   6       10.59       19.10      6.61 o 
   4   6   6       44.07       64.73     10.00 o 
   5   6   6       12.23       17.67      4.49 o 
   6   6   6        6.71       15.01      5.14 o 
   7   6   6        2.91        6.64      4.77 o 
   8   6   6        2.29        7.61      6.98 o 
   9   6   6        2.34        2.28      5.91 o 
   0   7   6       36.66       41.92     10.03 o 
   1   7   6       80.03      121.48     20.57 o 
   2   7   6       28.90       44.99      9.80 o 
   3   7   6      117.94      175.73     31.17 o 
   4   7   6       17.02       22.84      5.51 o 
   5   7   6        6.27        6.48      4.28 o 
   6   7   6        1.44        4.67      5.84 o 
   7   7   6        3.10        5.40      4.95 o 
   8   7   6        8.11       10.70      5.08 o 
   9   7   6        1.00        2.29      5.49 o 
   0   8   6      112.72      172.50     27.20 o 
   1   8   6       35.49       49.87      7.66 o 
   2   8   6      142.31      212.76     30.82 o 
   3   8   6        4.57        6.93      4.91 o 
   4   8   6       64.51       92.78     11.81 o 
   5   8   6        3.34        4.76      4.23 o 
   6   8   6       17.66       22.72      4.86 o 
   7   8   6        4.39        3.57      4.88 o 
   8   8   6        0.86        3.05      5.00 o 
   9   8   6        8.71        9.11      7.40 o 
   0   9   6       11.63       15.15      9.28 o 
   1   9   6       20.27       31.86      6.99 o 
   2   9   6       16.58       21.81      6.15 o 
   3   9   6        7.49       10.72      6.40 o 
   4   9   6       24.39       29.01      5.24 o 
   5   9   6        8.96       13.54      4.65 o 
   6   9   6        2.15        4.36      4.11 o 
   7   9   6       15.36       17.47      6.39 o 
   8   9   6        2.86        4.04      4.70 o 
   9   9   6        4.57        3.55      5.00 o 
   0  10   6        0.73        4.06      8.80 o 
   1  10   6       16.30       22.05      5.93 o 
   2  10   6       15.08       25.39      6.10 o 
   3  10   6        8.16        8.22      6.37 o 
   4  10   6        3.74        4.88      5.00 o 
   5  10   6        0.07        0.84      4.02 o 
   6  10   6        8.87        7.23      4.18 o 
   7  10   6        5.52        2.95      4.10 o 
   8  10   6        0.82        4.02      5.13 o 
   9  10   6        4.29        2.87      5.02 o 
   0  11   6        4.97       10.58      7.88 o 
   1  11   6       72.86      103.30      9.43 o 
   2  11   6        0.37        0.76      5.04 o 
   3  11   6       17.59       18.90      6.23 o 
   4  11   6       11.83       16.03      5.37 o 
   5  11   6        2.61        1.22      4.19 o 
   6  11   6        1.42        2.56      4.24 o 
   7  11   6       19.79       23.91      4.69 o 
   8  11   6        5.67        8.95      5.14 o 
   9  11   6        0.81        4.59      9.57 o 
   0  12   6        0.74        3.91      7.14 o 
   1  12   6       58.89       79.93      7.30 o 
   2  12   6       13.07       19.02      5.34 o 
   3  12   6       23.67       31.47      7.03 o 
   4  12   6       44.01       63.56      6.85 o 
   5  12   6        0.00        0.83      4.74 o 
   6  12   6        6.46        6.69      4.18 o 
   7  12   6       11.76       14.40      4.34 o 
   8  12   6        1.54        2.82      3.91 o 
   0  13   6        0.06        0.24      6.82 o 
   1  13   6       24.02       30.07      5.63 o 
   2  13   6       15.12       20.83      5.44 o 
   3  13   6       10.09       13.24      5.81 o 
   4  13   6        9.19       13.05      5.62 o 
   5  13   6        2.48        2.23      4.80 o 
   6  13   6        6.87       11.65      4.97 o 
   7  13   6       15.45       14.68      4.25 o 
   8  13   6        3.32        3.10      4.28 o 
   0  14   6        1.22        1.19      6.49 o 
   1  14   6        6.09        5.58      4.85 o 
   2  14   6       24.98       28.87      5.42 o 
   3  14   6        9.97       12.22      5.69 o 
   4  14   6       44.50       62.25      6.85 o 
   5  14   6        4.11        5.11      4.66 o 
   6  14   6        7.63        8.56      4.70 o 
   7  14   6        7.25       10.68      5.20 o 
   8  14   6        0.60        2.27      5.26 o 
   0  15   6       37.40       32.52      7.27 o 
   1  15   6        3.67        2.70      4.16 o 
   2  15   6       19.00       22.53      6.11 o 
   3  15   6        3.23        3.35      5.19 o 
   4  15   6       29.34       30.32      5.36 o 
   5  15   6        8.34        7.83      4.92 o 
   6  15   6        9.24        7.86      5.03 o 
   7  15   6        0.88        0.25      4.72 o 
   8  15   6        5.78        4.56     14.50 o 
   0  16   6        1.00        1.37      5.35 o 
   1  16   6        0.05        1.64      3.48 o 
   2  16   6        8.50        7.80      4.85 o 
   3  16   6        1.37        2.04      4.40 o 
   4  16   6        3.57        9.28      5.05 o 
   5  16   6        1.78        3.77      5.21 o 
   6  16   6        3.84        6.33      4.60 o 
   7  16   6        5.87        7.05      8.16 o 
   0  17   6        2.58        0.66      5.40 o 
   1  17   6        0.48        0.15      3.98 o 
   2  17   6        2.78        3.34      4.90 o 
   3  17   6        0.13        0.75      4.77 o 
   4  17   6       18.03       21.99      5.38 o 
   5  17   6        7.90        9.83      5.03 o 
   6  17   6        0.42        0.62      5.04 o 
   7  17   6        6.39        4.35      9.06 o 
   0  18   6        0.46        0.66      5.20 o 
   1  18   6        0.40        0.25      3.59 o 
   2  18   6        6.73        6.52      5.08 o 
   3  18   6        6.56        4.62      4.70 o 
   4  18   6        6.88       14.16      5.25 o 
   5  18   6        6.57        8.04      5.37 o 
   6  18   6        2.42        4.38      7.04 o 
   0  19   6       14.73       13.14      6.24 o 
   1  19   6        3.80        3.14      4.14 o 
   2  19   6        2.20        2.59      4.91 o 
   3  19   6        7.33        5.56      5.26 o 
   4  19   6        4.84        9.76      5.56 o 
   5  19   6        2.43        6.21      5.18 o 
   6  19   6        2.69        4.84      9.31 o 
   0  20   6        0.03        1.24      5.13 o 
   1  20   6        6.22        8.13      5.12 o 
   2  20   6        1.07        2.19      4.74 o 
   3  20   6        9.98       14.06      5.23 o 
   4  20   6        9.20       13.57      5.26 o 
   5  20   6        0.38        2.26      9.00 o 
   0  21   6        1.37        0.65      5.26 o 
   1  21   6       17.61       15.68      5.46 o 
   2  21   6        5.29        5.33      5.01 o 
   3  21   6        1.95        1.95      4.88 o 
   4  21   6        6.99        7.15      5.59 o 
   5  21   6        8.71       13.84     16.94 o 
   0  22   6       13.37       13.43      5.93 o 
   1  22   6        1.40        2.47      5.04 o 
   2  22   6        3.03        6.64      5.25 o 
   3  22   6        1.31        1.14      5.85 o 
   4  22   6        0.78        4.72     15.31 o 
   0  23   6       34.25       31.44      7.66 o 
   1  23   6        1.20        0.81      7.17 o 
   2  23   6       16.69       12.70      7.33 o 
   0  24   6       15.65       15.64      7.17 o 
   1  24   6        7.04        3.75      7.33 o 
   0   0   7       47.00       38.11     10.75 o 
   1   0   7        1.15        1.95      7.59 o 
   2   0   7        8.80       15.37      9.67 o 
   3   0   7        1.50        1.40      8.32 o 
   4   0   7        3.46       21.99     29.48 o 
   5   0   7        5.48       34.53     31.60 o 
   6   0   7        1.81        4.23     25.08 o 
   7   0   7       15.85       55.54     32.41 o 
   0   1   7        5.86       15.28      8.21 o 
   1   1   7       13.30       26.19      6.29 o 
   2   1   7        1.86        5.01      5.23 o 
   3   1   7        3.48        1.43      5.91 o 
   4   1   7        7.35        7.69      7.35 o 
   5   1   7        1.87        7.76     18.58 o 
   6   1   7        4.90       14.63     21.03 o 
   7   1   7        2.15       12.62     19.46 o 
   0   2   7        8.79        7.32      9.14 o 
   1   2   7       26.05       27.47      6.92 o 
   2   2   7        3.57        1.48      5.41 o 
   3   2   7        2.33        5.89      5.35 o 
   4   2   7        4.30        5.23      7.87 o 
   5   2   7       11.32       43.96     20.81 o 
   6   2   7        8.74       35.40     21.71 o 
   7   2   7       15.20       52.21     19.35 o 
   0   3   7       37.44       81.17     33.80 o 
   1   3   7        1.48        2.37      6.64 o 
   2   3   7       15.54       22.93      7.90 o 
   3   3   7        6.95        3.75      5.70 o 
   4   3   7       13.73       21.67      9.91 o 
   5   3   7        0.10        0.70      9.82 o 
   6   3   7        0.94       11.42     17.73 o 
   7   3   7        1.42        4.60      9.02 o 
   0   4   7        8.93       21.65     27.36 o 
   1   4   7       20.31       46.85     16.36 o 
   2   4   7        3.46        4.43      7.73 o 
   3   4   7        6.12       12.59      9.07 o 
   4   4   7       10.98       10.68      7.42 o 
   5   4   7        0.74        1.14      8.76 o 
   6   4   7        8.10       17.51     15.64 o 
   7   4   7        1.09        7.77     19.71 o 
   0   5   7       68.51      145.37     60.10 o 
   1   5   7       57.66      121.11     26.47 o 
   2   5   7       18.75       30.73     12.48 o 
   3   5   7       10.34       14.60      9.83 o 
   4   5   7       18.69       34.83      9.50 o 
   5   5   7        7.16       13.61      9.96 o 
   6   5   7        5.15        5.51      7.66 o 
   7   5   7        3.88       12.76     22.07 o 
   0   6   7        2.85        6.89     10.86 o 
   1   6   7        1.15        3.17      7.78 o 
   2   6   7       17.47       35.64      9.01 o 
   3   6   7       28.18       53.62     18.05 o 
   4   6   7        0.68        3.57      9.46 o 
   5   6   7       20.25       49.15     12.13 o 
   6   6   7        0.28        4.27      7.14 o 
   7   6   7        4.15        5.19      7.94 o 
   0   7   7       42.05       86.45     51.96 o 
   1   7   7        8.61        6.15      7.86 o 
   2   7   7       26.18       46.14      8.91 o 
   3   7   7        0.26        2.34      8.38 o 
   4   7   7       19.70       33.39     10.26 o 
   5   7   7        8.81       25.48     15.38 o 
   6   7   7        1.27        2.91      7.05 o 
   7   7   7        9.61       19.80     10.76 o 
   0   8   7        6.12       16.65     12.55 o 
   1   8   7        0.16        3.11      7.85 o 
   2   8   7        2.07        4.07      7.84 o 
   3   8   7       24.47       42.08     14.45 o 
   4   8   7        2.85        2.95      8.17 o 
   5   8   7       12.00       23.04      9.24 o 
   6   8   7        2.36        8.05      7.47 o 
   0   9   7        4.36        5.24     11.29 o 
   1   9   7        4.16        4.95      7.95 o 
   2   9   7       13.74       21.40      8.66 o 
   3   9   7        1.00        1.89      7.90 o 
   4   9   7       10.05       23.41      7.71 o 
   5   9   7        3.64        4.33      8.41 o 
   6   9   7        3.60        8.14     23.62 o 
   0  10   7        1.96        3.62     10.68 o 
   1  10   7       21.16       34.53      8.61 o 
   2  10   7        9.02       17.63      8.19 o 
   3  10   7        8.62       15.11      8.61 o 
   4  10   7        6.59       13.89      7.94 o 
   5  10   7        3.68        7.28      7.37 o 
   6  10   7        0.12        8.96     25.90 o 
   0  11   7        9.79       16.66     11.08 o 
   1  11   7        1.80        5.99      7.31 o 
   2  11   7       13.36       20.79      8.60 o 
   3  11   7        9.78       15.44      8.52 o 
   4  11   7        9.93       15.83      8.09 o 
   5  11   7        4.09        6.55      7.60 o 
   0  12   7       15.33       26.63     10.80 o 
   1  12   7        5.62        7.03      6.93 o 
   2  12   7        9.28       13.72      8.32 o 
   3  12   7        1.43        5.20      8.58 o 
   4  12   7        6.61        7.22      7.46 o 
   5  12   7       10.87       15.17      9.12 o 
   0  13   7       53.75       78.95     15.72 o 
   1  13   7        3.27        6.45      6.80 o 
   2  13   7       27.72       43.26      9.43 o 
   3  13   7       18.58       21.00      8.81 o 
   4  13   7        6.60       13.30      7.58 o 
   5  13   7        1.20       10.00     10.63 o 
   0  14   7       29.62       41.95     10.94 o 
   1  14   7        5.10        8.54      6.68 o 
   2  14   7       14.96       18.80      8.09 o 
   3  14   7       15.47       18.16      8.20 o 
   4  14   7       20.82       31.85      9.14 o 
   0  15   7       13.02       14.75      9.16 o 
   1  15   7        6.93        5.59      6.34 o 
   2  15   7        5.65        5.48      7.86 o 
   3  15   7        4.69        4.37      8.45 o 
   4  15   7       10.54       25.13     10.92 o 
   0  16   7       18.54       26.47      9.33 o 
   1  16   7        5.65        6.07      7.14 o 
   2  16   7       13.75       23.90      9.36 o 
   3  16   7       12.61       21.15     11.18 o 
   0  17   7        4.09        0.00     11.56 o 
   1  17   7        2.82        5.38     10.42 o 
   2  17   7        3.57        2.12     11.56 o 
   0  18   7        7.28        7.33     11.89 o 
   1  18   7        2.89        0.16     11.24 o 
   0   0   8        1.04        0.49     10.42 o 
   1   0   8        0.00        1.38      7.66 o 
   2   0   8        0.29        1.47     10.10 o 
   0   1   8        3.00        9.21      9.27 o 
   1   1   8        3.55        8.56      7.74 o 
   2   1   8        2.95        4.58      7.12 o 
   0   2   8        3.78       12.65     10.40 o 
   1   2   8        0.38        4.16      9.68 o 
   2   2   8        0.28        8.35     14.14 o 
   0   3   8        5.10       13.58     29.89 o 
   1   3   8        6.38       10.77     17.15 o 
   2   3   8        8.77       28.24     20.93 o 
   0   4   8        1.39       16.45     38.11 o 
   1   4   8        0.78        6.84     16.10 o 
   2   4   8        0.79        9.21     13.08 o 
   0   5   8        3.13        9.12     39.09 o 
   1   5   8        1.66        5.33     12.13 o 
   0   6   8        3.42        6.03     43.16 o 
   1   6   8        6.36       27.69     46.58 o 
                                                 
